# Supplementary material for: Navigating technological innovation and rising costs: Assessing economic performance in Chinese manufacturing
Source: PLoS One. 2025 Jan 3;20(1):e0316556. doi: 10.1371/journal.pone.0316556 (PMC11698398; doi:10.1371/journal.pone.0316556)
Supplement: S1 Data — (XLSX) [file pone.0316556.s001.xlsx]

## Sheet: Sheet1
province	year	return on total assets	Rate of change in per capita wages	Change rate of total labor productivity	Growth rate of manufacturing value added	Change rate of employment	Rate of change in carbon dioxide emissions	Growth rate of output per capita	Explicit comparative advantage index	Trade competitiveness index	sales profitability	Ln (new product sales revenue)	Ln (number of patent applications)	New product sales revenue/gross sales revenue	Number of patent applications for inventions/total patent applications
beijing	2002	0.0438271	0.207449	0.0798549	0.0954472	0.018074	-0.017527	0.0798549	0.74345	-0.394183	0.0486533	6.08927	6.65801	0.00197404	0.142996
beijing	2003	0.0555524	0.171807	0.309629	0.192431	-0.0964971	0.16732	0.309629	0.659569	-0.39624	0.0602139	5.40885	6.79794	0.00147973	0.0611096
beijing	2004	0.0495659	0.146617	0.180352	0.252948	0.0721794	-0.0129689	0.180352	0.769091	-0.367679	0.0484747	6.17275	6.52062	0.00124526	0.0967326
beijing	2005	0.0454129	0.0851304	0.243177	0.274579	0.0809666	0.132274	0.243177	0.733326	-0.294235	0.0416187	5.93418	6.65544	0.000948145	0.0603527
beijing	2006	0.0463312	0.1668	0.151057	0.0528544	0.00565126	0.267473	0.151057	0.824548	-0.270846	0.0396369	6.04572	6.85013	0.000799045	0.0558144
beijing	2007	0.056117	0.146252	0.152692	0.167728	0.00616333	0.050492	0.152692	0.790728	-0.237794	0.0496657	7.32895	7.257	0.000836718	0.173965
beijing	2008	0.0409815	0.142481	0.0275386	0.0244761	0.0268444	-0.0780863	0.0275386	0.796535	-0.215764	0.0355651	7.21843	7.95718	0.000778966	0.147231
beijing	2009	0.0549504	0.0907017	0.0711052	0.0641841	-0.0386876	-0.0859351	0.0711052	0.818311	-0.293474	0.0575119	7.30219	7.99227	0.000747704	0.151907
beijing	2010	0.0751037	0.161149	0.147971	0.157162	0.0241832	0.0703824	0.147971	0.755221	-0.418344	0.0640435	7.21581	7.9388	0.000631803	0.119147
beijing	2011	0.0717508	0.174831	0.127252	0.0626683	-0.0717277	0.169853	0.127252	0.72798	-0.488485	0.0683953	7.30625	8.73633	0.000604299	0.123203
beijing	2012	0.0631906	0.132054	-0.0138234	0.130258	-0.00261279	0.068797	-0.0138234	0.723317	-0.48451	0.0635666	7.1818	9.20754	0.000595392	0.10904
beijing	2013	0.0665848	0.135129	0.10157	0.0744169	0.0010798	0.161541	0.10157	0.744983	-0.448749	0.0665703	7.368	9.02497	0.000555198	0.119393
beijing	2014	0.0658401	0.102901	0.0848891	0.0990859	-0.0171121	0.0748032	0.0848891	0.703659	-0.500781	0.0684347	7.53108	9.09448	0.000530195	0.131306
beijing	2015	0.0595514	0.105897	0.016151	0.0331385	-0.0507629	-0.128828	0.016151	0.708112	-0.485808	0.067916	7.37639	8.96661	0.000532459	0.115337
beijing	2016	0.0584081	0.097443	0.112731	0.108268	-0.0567749	0.0692881	0.112731	0.648139	-0.521884	0.0727415	7.47785	8.82099	0.000505412	0.119525
beijing	2017	0.0584363	0.0946209	0.116309	0.0951461	-0.0629597	0.246668	0.116309	0.966651	-0.410922	0.0753618			0
beijing	2018	0.0584616	0.135386	0.0500167	0.0640924	-0.06719	0.228359	0.0500167	0.830514	-0.394632	0.0775202	7.61484	8.96137	0.0004997	0.133086
beijing	2019	0.0584845	0.140257	0.110557	0.00482431	-0.0720297	0.0955634	0.110557	0.775593	-0.430042	0.0748837	7.69134	9.1715	0.000460184	0.13099
beijing	2020	0.0585556	0.0756623	0.0988288	0.0135604	-0.0486195	0.0862775	0.0988288	0.93858	-0.406969	0.0778446	7.81905	9.33468	0.000460399	0.146471
beijing	2021	0.121117	0.13734	0.274599	0.329047	-0.0260476	0.403057	0.274599	0.892838	-0.303336	0.159955	8.59195	9.57893	0.000407247	0.255389
tianjin	2002	0.0441623	0.359945	0.148888	0.132566	-0.0202926	0.0058891	0.148888	1.18552	-0.0394691	0.0407866	6.12761	3.98898	0.00199016	0.148862
tianjin	2003	0.0516101	0.264676	0.263749	0.262171	-0.0462263	0.189099	0.263749	1.2074	-0.0787692	0.0443443	6.19845	6.1334	0.001646	0.130647
tianjin	2004	0.0615822	0.209284	0.186318	0.267322	0.0323861	-0.0447982	0.186318	1.2723	-0.0285954	0.0490648	6.81977	5.68698	0.00135185	0.181529
tianjin	2005	0.0688259	0.0826987	0.288736	0.263898	0.0182847	0.105705	0.288736	1.24226	-0.00962568	0.0518758	6.79789	5.97381	0.00107498	0.14168
tianjin	2006	0.0636825	0.111505	0.323579	0.199857	-0.0508024	0.375628	0.323579	1.30358	0.0253248	0.0444769	6.88354	6.29342	0.000888988	0.126057
tianjin	2007	0.0636848	0.222553	0.148057	0.185909	0.0411919	0.0826932	0.148057	1.3507	0.0935592	0.043336	6.80143	6.33328	0.000752155	0.0994326
tianjin	2008	0.0498207	0.158798	0.106052	0.288484	0.0974253	0.0605667	0.106052	1.34027	0.0834604	0.0288506	6.7327	7.10414	0.000596824	0.0744102
tianjin	2009	0.064027	0.094106	0.0241901	0.0412249	0.0299191	-0.0635943	0.0241901	1.35902	-0.0385031	0.0488767	6.65774	7.80954	0.000570792	0.0667686
tianjin	2010	0.094782	0.16405	0.130429	0.174161	0.0853242	0.116949	0.130429	1.38632	-0.0257627	0.0642429	6.74311	7.5438	0.000459401	0.0577866
tianjin	2011	0.0895905	0.153971	0.239737	0.186182	-0.00102384	0.384585	0.239737	1.44612	-0.0391426	0.0602707	6.67846	7.92443	0.000371389	0.0442152
tianjin	2012	0.0913122	0.158354	0.0412851	0.179345	0.0820871	0.224359	0.0412851	1.46124	-0.0398248	0.0624494	7.05312	8.14352	0.000352456	0.0577904
tianjin	2013	0.0961732	0.111066	0.105842	0.0915257	0.0230487	0.191634	0.105842	1.45557	-0.120615	0.0653575	7.50817	8.21012	0.000325611	0.0790535
tianjin	2014	0.091844	0.0280697	0.0230156	0.0997368	0.032337	0.0644943	0.0230156	1.39691	-0.113936	0.0625814	7.53859	8.20795	0.000310223	0.0773307
tianjin	2015	0.100699	0.108951	0.0956286	0.0289198	-0.0443277	-0.0543224	0.0956286	1.31934	-0.0408378	0.0735995	7.46554	8.04911	0.000300465	0.0703032
tianjin	2016	0.110342	0.0225077	0.109118	-0.00461702	-0.0900865	0.028175	0.109118	1.30832	-0.0851995	0.0766204	7.37708	8.00035	0.000307956	0.0667466
tianjin	2017	0.0917421	0.0766961	0.164044	0.0406969	-0.116759	0.22534	0.164044	1.32367	-0.179317	0.0401371			0
tianjin	2018	0.0704029	0.101501	0.173841	-0.12397	-0.132193	0.277521	0.173841	1.31962	-0.0946596	0.0420004	6.9888	7.80751	0.000449984	0.0698218
tianjin	2019	0.0456704	0.0676724	0.207309	-0.21256	-0.152331	0.0879471	0.207309	1.31073	-0.112289	0.040082	6.71396	8.03366	0.000410271	0.0503415
tianjin	2020	0.0464441	0.0654233	-0.0781544	-0.0283463	0.107596	0.0609532	-0.0781544	1.28118	-0.0643835	0.0398966	6.85025	8.40268	0.000409662	0.0564606
tianjin	2021	0.0603678	0.106838	0.146897	0.228061	-0.108711	0.155332	0.146897	1.10677	-0.0206568	0.0480193	7.16739	8.45319	0.000358327	0.0648151
hebei	2002	0.0511035	0.253605	0.110705	0.130269	0.062544	0.0546821	0.110705	1.02991	0.336956	0.0487962	2.87366	3.17805	0.000801781	0.00493894
hebei	2003	0.0657937	0.2023	0.42832	0.203822	-0.0904685	0.281608	0.42832	1.19108	0.435287	0.0581442	2.9361	3.43399	0.000615465	0.00394971
hebei	2004	0.071215	0.168261	0.352291	0.274737	0.0200392	0.0758176	0.352291	1.2871	0.503415	0.0532729	3.07892	4.40672	0.000453021	0.00319801
hebei	2005	0.0752705	0.104854	0.270425	0.0997491	0.0521945	0.126293	0.270425	1.37603	0.547727	0.0506388	3.15096	4.77068	0.000357159	0.00264768
hebei	2006	0.0822182	0.14373	0.173289	0.161023	0.0406094	0.336864	0.173289	1.52835	0.589246	0.0541591	3.37052	5.07517	0.000313996	0.00271035
hebei	2007	0.0982316	0.147582	0.273351	0.219525	0.00599437	0.160259	0.273351	1.67987	0.632137	0.0615929	3.6037	5.09987	0.000254451	0.00259371
hebei	2008	0.085939	0.225825	0.281244	0.179659	0.0588974	0.185423	0.281244	1.65136	0.601886	0.0497059	3.92479	5.57973	0.000210693	0.00271861
hebei	2009	0.0852016	0.133644	0.0301839	0.0179268	0.0184895	-0.0685669	0.0301839	1.63204	0.437867	0.0586842	4.06148	6.17587	0.000203712	0.00291213
hebei	2010	0.10247	0.16858	0.175836	0.153827	0.0882508	0.164947	0.175836	1.70081	0.493945	0.0640139	4.25001	5.85507	0.000164402	0.0027119
hebei	2011	0.0971535	0.172116	0.238208	0.18689	0.0328107	0.429714	0.238208	1.75539	0.558023	0.0576384	4.39914	6.25575	0.000131834	0.00243882
hebei	2012	0.083589	0.119835	0.0997188	0.11189	-0.0420536	0.144721	0.0997188	1.75791	0.618413	0.0502203	5.03513	6.44095	0.000142976	0.00436498
hebei	2013	0.0806624	0.097124	0.00210333	0.0553723	0.0803091	0.140288	0.00210333	1.86582	0.644841	0.0502537	5.29537	6.78333	0.000138931	0.00523181
hebei	2014	0.073495	0.0941273	-0.0183415	0.0482052	0.0671471	0.0559037	-0.0183415	1.92276	0.690401	0.050506	5.60236	7.11314	0.000142064	0.00687361
hebei	2015	0.0707353	0.0848237	0.0131303	-0.0119961	-0.01838	-0.101787	0.0131303	1.96262	0.708382	0.0497671	5.83206	7.06647	0.00014904	0.00871586
hebei	2016	0.0791115	0.0690465	0.0793501	0.0829321	-0.0226726	0.0747107	0.0793501	1.95497	0.705303	0.0575567	5.96344	7.34794	0.000143014	0.0093276
hebei	2017	0.0726831	0.147322	0.117287	0.0603195	-0.0828731	0.221242	0.117287	1.2837	0.645532	0.0540863			0
hebei	2018	0.0665312	0.117717	0.143076	-0.0193317	-0.0903616	0.304007	0.143076	1.29337	0.662383	0.0550924	6.26563	7.39817	0.000182507	0.0153266
hebei	2019	0.0606382	0.0518795	0.14609	-0.0813178	-0.0993379	0.0973454	0.14609	1.27701	0.657786	0.051731	6.43467	8.32142	0.00017958	0.0173889
hebei	2020	0.05695	0.0511098	0.0499947	0.0232753	-0.013316	0.076519	0.0499947	1.25244	0.687264	0.0495542	6.57348	8.02584	0.000173668	0.0189124
hebei	2021	0.0566558	0.11099	0.0230204	0.202012	0.0108561	0.168794	0.0230204	1.10221	0.697711	0.0471682	6.78255	8.1496	0.000143677	0.0186905
shanxi	2002	0.0251145	1.61542	0.012084	0.209421	0.618248	0.463651	0.012084	0.545663	0.00414565	0.0282363	1.47114	2.19722	0.00100337	0.00296972
shanxi	2003	0.040687	0.617652	0.752479	0.306611	-0.380947	0.0702687	0.752479	0.562574	-0.070934	0.0423697	1.45808	3.80666	0.000921791	0.00271699
shanxi	2004	0.0373962	0.38182	0.407307	0.31799	0.0302733	0.130819	0.407307	0.57778	0.169373	0.0339352	1.67232	2.83321	0.000767781	0.00244454
shanxi	2005	0.0352013	0.0373008	0.202959	0.30062	0.0164986	0.0303002	0.202959	0.847865	0.0617637	0.0291265	2.00249	2.89037	0.000721762	0.00266989
shanxi	2006	0.0451706	0.158502	0.199682	0.15764	-0.00536289	0.306548	0.199682	0.996877	0.175411	0.0432249	2.5922	4.00733	0.000769031	0.00396328
shanxi	2007	0.0684823	0.149879	0.351064	0.291432	0.0026959	0.227033	0.351064	1.07568	0.115217	0.0611992	3.5642	4.17439	0.000753538	0.00746546
shanxi	2008	0.037265	0.191299	0.236941	0.210848	-0.0288582	0.0495886	0.236941	0.9584	0.298545	0.022217	3.12076	4.2485	0.000551759	0.00400699
shanxi	2009	0.0154795	0.0718113	-0.152183	-0.0880463	-0.00092285	-0.248063	-0.152183	1.5804	0.00136496	0.00205344	3.02864	4.84419	0.000632669	0.00431769
shanxi	2010	0.0383183	0.162524	0.278168	0.276318	0.0447072	0.215662	0.278168	1.38035	0.0508974	0.030559	3.86799	4.60517	0.000598036	0.00739754
shanxi	2011	0.0431183	0.190611	0.32749	0.232688	-0.0615385	0.39278	0.32749	1.49814	0.116538	0.0241128	3.38369	5.45532	0.000328383	0.00286093
shanxi	2012	0.0376387	0.157677	-0.0132853	0.0571794	-0.0057688	0.0659964	-0.0132853	1.55084	0.217206	0.0237615	3.8326	5.92959	0.000443328	0.00534207
shanxi	2013	0.027621	0.0498555	0.0593356	0.00229865	-0.022342	0.0908734	0.0593356	1.55727	0.355027	0.0118226	3.85801	6.11368	0.000427155	0.00524487
shanxi	2014	0.0211292	0.086825	0.0188926	-0.0591269	-0.0712416	-0.0461705	0.0188926	1.60318	0.336567	0.0044578	4.12178	5.68358	0.000488153	0.00730359
shanxi	2015	0.0127508	0.0307264	-0.097114	-0.168777	-0.0764976	-0.246919	-0.097114	1.67519	0.345647	-0.00595385	4.20467	5.45104	0.000613578	0.00977695
shanxi	2016	0.0224981	0.0297131	0.0909945	-0.0280094	-0.0554865	0.0498323	0.0909945	1.63136	0.351718	0.0134004	3.93068	5.273	0.000578122	0.00749245
shanxi	2017	0.0291201	0.153283	0.080176	0.435219	0.0169897	0.110934	0.080176	1.38933	0.284742	0.0635321			0
shanxi	2018	0.0346288	0.0903484	0.298363	0.142082	0.0167059	0.230658	0.298363	1.4051	0.318982	0.0506609	5.19522	5.78383	0.000538728	0.0187077
shanxi	2019	0.0392832	0.0777876	0.151692	0.0739733	0.0164314	0.0170607	0.151692	1.38849	0.247009	0.0350166	5.62397	6.06146	0.000497078	0.0244818
shanxi	2020	0.0395403	0.140022	0.00580375	0.0449922	0.0249317	0.00689487	0.00580375	1.40261	0.26884	0.0383923	5.77406	6.78897	0.000495084	0.0275955
shanxi	2021	0.0580054	0.143473	-0.000694959	0.485194	0.0388759	0.0882506	-0.000694959	1.21148	0.331887	0.0524854	5.89143	6.82655	0.000357597	0.0219678
Inner Mongolia	2002	0.0334457	0.259982	0.128935	0.157345	0.187682	0.198244	0.128935	0.940364	-0.456918	0.0435941	0		0	0
Inner Mongolia	2003	0.0461907	0.206338	0.689446	0.271263	-0.270114	0.216497	0.689446	0.89786	-0.32872	0.0496827	-2.59027	0.693147	-0.00258833	7.49438e-05
Inner Mongolia	2004	0.0528993	0.171045	0.335832	0.410716	0.0704532	0.115247	0.335832	1.18019	-0.280648	0.049599	0.0559076	1.09861	3.68598e-05	0.000697208
Inner Mongolia	2005	0.0574128	0.231795	0.355676	0.401707	0.0425217	0.190824	0.355676	1.1886	-0.24126	0.0495577	0.555011	2.56495	0.00027303	0.000856935
Inner Mongolia	2006	0.0634862	0.08181	0.24151	0.320462	0.0767867	0.463775	0.24151	1.26444	-0.151788	0.0511262	0.748695	0	0.000275639	0.000778376
Inner Mongolia	2007	0.0968911	0.22094	0.351436	0.416194	0.0237154	0.2531	0.351436	1.29843	-0.189158	0.0774592	-1.46968	0	-0.000380659	5.95721e-05
Inner Mongolia	2008	0.0762831	0.171036	0.34242	0.344208	0.0854247	0.273138	0.34242	1.50624	0.0413431	0.0511158	-2.07944	0	-0.000377499	2.26923e-05
Inner Mongolia	2009	0.0754646	0.141819	0.214924	0.204322	0.0358678	0.117207	0.214924	1.35238	-0.215226	0.0502552	0.987543	4.35671	0.000142314	0.00038688
Inner Mongolia	2010	0.118561	0.172675	0.0717374	0.202945	0.119044	0.0918576	0.0717374	1.38002	-0.0834783	0.0837569	2.14733	2.48491	0.000251548	0.00100299
Inner Mongolia	2011	0.113185	0.210032	0.285786	0.217728	-0.0225035	0.405137	0.285786	1.52194	0.0757495	0.0687108	1.87534	3.98898	0.000160692	0.000558939
Inner Mongolia	2012	0.0775793	0.142389	-0.0619955	0.139429	0.0184434	0.0380508	-0.0619955	1.72174	0.0649963	0.0591137	2.34939	3.66356	0.000229427	0.00102333
Inner Mongolia	2013	0.0784988	0.092403	0.188582	0.0277182	-0.0133573	0.235216	0.188582	1.58703	-0.033647	0.0605272	2.8982	4.06044	0.000244096	0.00152794
Inner Mongolia	2014	0.0516982	0.0715515	-0.096695	0.0322953	0.0584483	-0.0362959	-0.096695	1.255	0.1859	0.0394607	2.66437	4.12713	0.000227408	0.00122555
Inner Mongolia	2015	0.0394282	0.0426701	0.0276418	0.0213267	-0.0522691	-0.120375	0.0276418	1.33326	0.233449	0.0316104	3.74839	4.82831	0.000330364	0.00374158
Inner Mongolia	2016	0.0489186	0.0595203	0.129622	-0.0454511	-0.0766935	0.0625958	0.129622	1.38358	0.0537819	0.0438005	4.46036	4.59512	0.000374666	0.00726749
Inner Mongolia	2017	0.0476693	0.130147	0.114966	-0.271211	-0.0955259	0.201892	0.114966	1.11296	0.0688139	0.0795973			0
Inner Mongolia	2018	0.0464567	0.152073	-0.290839	0.110579	-0.105615	-0.204563	-0.290839	1.16637	0.215115	0.0690677	5.34711	5.60947	0.000715306	0.0280927
Inner Mongolia	2019	0.0452793	0.0798237	0.32603	0.0472101	-0.118087	0.243203	0.32603	1.11632	0.223393	0.0501834	3.58893	6.16542	0.000355896	0.0035893
Inner Mongolia	2020	0.0426322	0.0781637	0.061145	0.0256146	0.00472813	0.107847	0.061145	1.12016	0.216979	0.0446935	3.89368	6.08222	0.000365209	0.00460455
Inner Mongolia	2021	0.0794444	0.119132	0.0606131	0.404004	0.0539216	0.263367	0.0606131	1.06778	0.404655	0.0815169	4.5486	6.14204	0.000305128	0.00633924
Liaoning	2002	0.0244025	0.302182	0.0704593	0.0891173	0.0418534	-0.00332714	0.0704593	0.976957	0.0170768	0.0201404	4.79929	4.06044	0.00113145	0.0286261
Liaoning	2003	0.0312287	0.232058	0.413464	0.107408	-0.116526	0.231944	0.413464	1.00101	0.0251479	0.0268407	5.18106	4.31749	0.000961512	0.0330096
Liaoning	2004	0.0317946	0.18835	0.258292	0.11052	0.0780642	0.0579806	0.258292	1.06922	0.102902	0.0243812	4.97575	5.72359	0.000680283	0.0198048
Liaoning	2005	0.0322242	0.119683	0.208008	0.186574	0.0480237	0.0667123	0.208008	1.05293	0.192541	0.0229469	4.90128	6.09807	0.00053044	0.0145521
Liaoning	2006	0.0333184	0.144572	0.215686	0.18036	0.0963042	0.459307	0.215686	1.09086	0.260326	0.0226651	4.75343	5.64897	0.000391003	0.00954029
Liaoning	2007	0.0567521	0.166443	0.176047	0.272098	0.105632	0.177732	0.176047	1.09421	0.316118	0.0419607	5.19725	5.50533	0.000329028	0.0114445
Liaoning	2008	0.0405782	0.199649	0.22307	0.25721	0.111921	0.188264	0.22307	1.15273	0.324336	0.0258767	5.64042	6.11368	0.000262401	0.0130996
Liaoning	2009	0.0684657	0.084807	0.0665084	0.0444946	0.0775189	0.020163	0.0665084	1.09714	0.195136	0.0505143	5.08753	7.19369	0.000204282	0.00650446
Liaoning	2010	0.100673	0.138493	0.233524	0.223659	0.0486037	0.177577	0.233524	1.16002	0.237149	0.0658204	5.387	6.47697	0.000166652	0.00676096
Liaoning	2011	0.0909429	0.133568	0.252544	0.172458	-0.081763	0.285827	0.252544	1.18941	0.226525	0.0544033	5.88148	7.21082	0.000153411	0.00934687
Liaoning	2012	0.0864803	0.0848505	0.189624	0.134864	-0.0350189	0.247399	0.189624	1.09347	0.245719	0.0488772	5.85707	7.47986	0.000136012	0.00812064
Liaoning	2013	0.094361	0.149568	-0.0152731	0.0787877	0.098739	0.139631	-0.0152731	0.973785	0.206215	0.0563652	5.95391	7.72621	0.000129183	0.00835898
Liaoning	2014	0.0713279	0.0917958	-0.0147294	0.0496739	-0.044523	-0.0511111	-0.0147294	1.09533	0.184461	0.0429562	5.88755	7.79523	0.00013564	0.00830582
Liaoning	2015	0.0457895	0.0411011	-0.125423	-0.0710994	-0.228034	-0.390229	-0.125423	1.14143	0.21651	0.0353128	5.9168	7.77612	0.000199554	0.01252
Liaoning	2016	0.0370671	0.0953645	-0.149669	-0.382131	-0.259241	-0.358267	-0.149669	1.20512	0.169248	0.0378194	6.08548	7.69257	0.000313708	0.0226527
Liaoning	2017	0.0406062	0.0931985	0.14028	0.105029	-0.0523872	0.287805	0.14028	1.09334	0.128585	0.0849132			0
Liaoning	2018	0.0438561	0.120357	0.211698	0.131261	-0.0552834	0.435596	0.211698	1.17331	0.193275	0.0587469	6.33191	7.83082	0.000272075	0.0241583
Liaoning	2019	0.0468508	0.0576268	0.151497	0.0649486	-0.0585184	0.15249	0.151497	1.16869	0.152733	0.0433494	5.80758	7.93987	0.000207973	0.0119182
Liaoning	2020	0.0476694	0.0545278	0.0895309	-0.00879748	0.0228367	0.157983	0.0895309	1.17121	0.134394	0.0469607	5.95645	7.98514	0.000220584	0.0143034
Liaoning	2021	0.0550603	0.0827281	0.127226	0.158266	-0.0248076	0.242412	0.127226	1.04669	0.14881	0.0499579	6.34112	8.21175	0.000195179	0.0174655
Jilin	2002	0.0408682	0.531036	0.185571	0.134094	0.00239051	0.062039	0.185571	0.555204	-0.45954	0.047283	0.914128	3.3322	0.000477546	0.00130319
Jilin	2003	0.0555184	0.346847	0.549342	0.168077	-0.217304	0.196334	0.549342	0.550981	-0.625216	0.0598778	2.02558	4.36945	0.00086541	0.0032387
Jilin	2004	0.0386464	0.257525	0.560658	0.231776	-0.276407	-0.119248	0.560658	0.977258	-0.559552	0.0351415	2.52931	5.26269	0.000939721	0.00466081
Jilin	2005	0.0240172	0.0362987	-0.10914	0.150443	0.306198	-0.0195519	-0.10914	0.908754	-0.375522	0.0161118	2.28199	4.83628	0.000750036	0.00321976
Jilin	2006	0.0288596	0.154037	0.221283	0.200118	0.0235977	0.3688	0.221283	0.952113	-0.394145	0.0215627	2.76693	4.43082	0.000746623	0.00429305
Jilin	2007	0.0769298	0.248432	0.307755	0.336297	0.0609725	0.25673	0.307755	0.984813	-0.413047	0.061188	3.06861	4.89035	0.000613883	0.00430353
Jilin	2008	0.0462865	0.142235	0.105138	0.20136	0.155664	0.115926	0.105138	1.06611	-0.36231	0.0292592	3.13963	4.99043	0.000463066	0.00340634
Jilin	2009	0.0924771	0.0943562	0.126278	0.154841	0.0995582	0.0993712	0.126278	1.01128	-0.562227	0.0599927	4.06899	5.96871	0.000480862	0.00691309
Jilin	2010	0.107133	0.192733	0.283714	0.240306	0.0253224	0.198282	0.283714	1.06088	-0.562156	0.0678363	3.45666	4.72739	0.000313005	0.00287146
Jilin	2011	0.12444	0.146085	0.295713	0.205798	-0.00291625	0.44436	0.295713	1.21015	-0.596645	0.0686594	4.29328	5.87212	0.000288547	0.00492011
Jilin	2012	0.112066	0.126372	0.162788	0.18736	-0.00345307	0.259143	0.162788	1.14039	-0.572906	0.0598903	4.59856	6.29527	0.000262082	0.00566166
Jilin	2013	0.108494	0.159066	0.0330893	0.0815545	0.0831663	0.178655	0.0330893	0.960773	-0.612922	0.0593215	4.89523	6.56244	0.000246068	0.00671819
Jilin	2014	0.118256	0.116791	0.0384265	0.104848	0.0230313	0.07079	0.0384265	1.23969	-0.598815	0.0660081	4.8661	6.40523	0.000231876	0.00618578
Jilin	2015	0.0985114	0.0460073	-0.00479071	-0.0076599	-0.00686972	-0.107329	-0.00479071	1.28839	-0.513019	0.0616075	4.85454	5.8861	0.000240831	0.00636597
Jilin	2016	0.0958026	0.0697495	0.0785157	0.0143352	-0.0295025	0.0663753	0.0785157	1.24102	-0.55488	0.0613288	5.24594	5.90808	0.000245445	0.00888003
Jilin	2017	0.0870501	0.11703	0.174389	0.0296019	-0.133562	0.21271	0.174389	1.02118	-0.604096	0.0479094			0
Jilin	2018	0.0774656	0.153549	0.220213	-0.170704	-0.154151	0.294388	0.220213	1.09441	-0.544142	0.0719993	4.91464	6.45834	0.000398527	0.0110501
Jilin	2019	0.0669245	0.0997495	0.253217	-0.281876	-0.182244	0.0894631	0.253217	1.04629	-0.573163	0.0627552	4.99515	6.35263	0.00039688	0.0117348
Jilin	2020	0.0583554	0.0504694	0.230532	0.0661828	-0.164207	0.0686816	0.230532	1.09543	-0.593642	0.0606625	5.04684	6.67834	0.0004259	0.0131252
Jilin	2021	0.0804993	0.0735431	0.0125865	0.0795586	0.0138865	0.160341	0.0125865	0.984831	-0.584001	0.0845652	5.09361	6.83195	0.000386063	0.0123526
Heilongjiang	2002	0.0172612	1.06306	0.012674	0.108657	0.12469	0.017837	0.012674	0.820063	-0.286397	0.0103718	4.02285	4.45435	0.0027432	0.0380913
Heilongjiang	2003	0.0229551	0.515284	0.889051	0.185312	-0.423456	0.0744542	0.889051	0.898184	-0.100466	0.0175824	4.63123	4.18965	0.00288343	0.0639042
Heilongjiang	2004	0.0185088	0.340058	0.352439	0.254469	-0.0978054	-0.0483665	0.352439	0.987013	-0.0386065	0.0110172	2.34544	4.49981	0.00113758	0.00506257
Heilongjiang	2005	0.014824	-0.0263997	0.242047	-0.0771177	0.0347974	0.0829278	0.242047	0.990454	0.130823	0.00682845	4.54381	4.7362	0.00180495	0.0373592
Heilongjiang	2006	0.018386	0.153096	0.162597	0.115557	-0.00538324	0.266133	0.162597	0.894029	0.177012	0.0110586	2.84971	4.81218	0.000946641	0.00574115
Heilongjiang	2007	0.0380547	0.177423	0.191683	0.114536	-0.0118557	0.066577	0.191683	0.885858	0.324869	0.0285808	3.44098	4.78749	0.000971126	0.00881035
Heilongjiang	2008	0.0412234	0.196858	0.099837	0.145782	0.14867	0.103852	0.099837	0.581727	0.167847	0.0311654	3.57295	5.22036	0.00079136	0.00788969
Heilongjiang	2009	0.066811	0.119996	0.189834	-0.0818735	-0.0904859	-0.0393256	0.189834	0.667983	0.173204	0.0575932	3.42254	5.8693	0.00070577	0.00631981
Heilongjiang	2010	0.0957421	0.120114	0.246151	0.251726	0.0515541	0.192979	0.246151	0.59746	0.274877	0.0745047	3.37654	5.59842	0.000532657	0.00461731
Heilongjiang	2011	0.0767502	0.165633	0.259287	0.171307	-0.052944	0.333322	0.259287	0.600805	0.279703	0.0567875	3.83444	6.38351	0.000505615	0.00610088
Heilongjiang	2012	0.0692175	0.179184	0.0384932	-0.021586	0.0367147	0.169876	0.0384932	0.793868	0.311452	0.0505515	4.05474	6.60123	0.00048573	0.00690851
Heilongjiang	2013	0.0612011	0.0789409	0.150996	-0.0279722	0.00400077	0.217199	0.150996	0.890171	0.406525	0.0402836	4.18278	6.72863	0.000435101	0.00681842
Heilongjiang	2014	0.0528621	0.0897685	0.0570934	-0.0249438	-0.0559971	0.00583393	0.0570934	0.840238	0.465637	0.0361187	4.3533	7.09506	0.000455346	0.00813087
Heilongjiang	2015	0.0502235	0.0501225	-0.000609849	-0.116071	-0.0613599	-0.152763	-0.000609849	0.897932	0.276825	0.0405653	4.33221	6.95464	0.000487226	0.00856004
Heilongjiang	2016	0.0562492	0.0958346	0.0731952	-0.0811005	-0.0928241	-0.00811943	0.0731952	1.05568	0.0543034	0.0446611	4.57236	6.97073	0.000526468	0.0111425
Heilongjiang	2017	0.0498503	0.114957	0.254209	-0.0572118	-0.123346	0.139161	0.254209	1.08667	0.0248118	0.0429156			0
Heilongjiang	2018	0.0433249	0.133232	-0.0240523	0.0615463	-0.140701	0.209841	-0.0240523	1.05986	-0.0214757	0.0454219	3.65787	6.03548	0.00056189	0.00595682
Heilongjiang	2019	0.0366691	0.0998871	-0.0818856	0.00239556	-0.163739	-0.183791	-0.0818856	0.996947	0.0693428	0.0338708	5.21216	6.62936	0.000767465	0.0270179
Heilongjiang	2020	0.0521172	0.0880401	0.061221	-0.0260798	-0.0285375	-0.0998902	0.061221	1.11366	0.140868	0.0540305	5.13545	6.71659	0.000738604	0.0244417
Heilongjiang	2021	0.0503962	0.0878918	0.110304	0.145635	0.0499388	-0.0765936	0.110304	0.979195	0.192753	0.048622	5.57292	6.88038	0.000672891	0.0317798
Shanghai	2002	0.0619695	0.129653	0.0963766	0.11526	0.00961067	-0.0107876	0.0963766	1.20055	-0.139494	0.0664028	6.5219	6.13123	0.000858588	0.0895024
Shanghai	2003	0.0773511	0.114772	0.273703	0.251549	0.0547353	0.325328	0.273703	1.20256	-0.157612	0.0727483	6.30175	6.72743	0.000597723	0.0517434
Shanghai	2004	0.0708688	0.102956	0.16886	0.221556	0.0634986	-0.0304924	0.16886	1.22611	-0.0945622	0.0628476	6.70592	7.49776	0.000510089	0.0621627
Shanghai	2005	0.0661634	0.0617438	0.0863447	0.138888	0.114089	0.0197501	0.0863447	1.24435	-0.0314374	0.0562202	7.13663	7.27586	0.000453114	0.0798202
Shanghai	2006	0.0688612	0.188302	0.147733	0.115641	0.0286036	0.292657	0.147733	1.27312	-0.00562179	0.0557037	7.33744	7.4495	0.000394417	0.0826074
Shanghai	2007	0.0708108	0.113672	0.135382	0.158801	0.0578834	0.0879047	0.135382	1.27293	0.0243506	0.0556823	7.25062	7.56579	0.000324048	0.0629708
Shanghai	2008	0.0526003	0.106248	0.0299732	0.0597432	0.0782528	-0.0296376	0.0299732	1.3044	0.0650498	0.0381705	7.3817	7.40184	0.000297184	0.0646699
Shanghai	2009	0.0665323	0.0685471	0.021411	-0.0502123	-0.0658496	-0.152972	0.021411	1.33699	0.0359931	0.0571607	7.11411	8.32603	0.000294851	0.050945
Shanghai	2010	0.0993307	0.117651	0.224064	0.165188	0.0264875	0.1439	0.224064	1.35165	-0.00148863	0.0739484	7.07004	8.147	0.000230909	0.0384149
Shanghai	2011	0.0880225	0.178824	0.168489	0.0625051	-0.0770666	0.205674	0.168489	1.36554	-0.0221174	0.0677406	6.9035	8.52337	0.00021078	0.0304027
Shanghai	2012	0.0810729	0.0575857	-0.0078923	0.0299366	-0.0309529	0.0446732	-0.0078923	1.34259	-0.0489073	0.0646886	6.74336	8.7281	0.000209439	0.0263502
Shanghai	2013	0.0809758	0.0964602	0.0449171	0.0203184	-0.0144066	0.0847596	0.0449171	1.3323	-0.0600632	0.0688383	6.67836	8.86616	0.000201006	0.0239283
Shanghai	2014	0.0862126	0.119066	0.064143	0.0556053	-0.0472216	0.0219544	0.064143	1.29093	-0.086101	0.0752202	6.85253	9.00822	0.00020186	0.027875
Shanghai	2015	0.0823874	0.084479	0.0124395	0.0147233	-0.0541686	-0.135125	0.0124395	1.26388	-0.0914169	0.0790347	6.94256	8.88586	0.000213144	0.0317885
Shanghai	2016	0.0825955	0.11876	0.0811254	0.0773935	-0.0801009	0.013224	0.0811254	1.24684	-0.104678	0.0853993	7.04438	8.94181	0.000215028	0.0349935
Shanghai	2017	0.0798302	0.0921364	0.143338	0.146145	-0.035344	0.314482	0.143338	1.34832	-0.0826945	0.0886912			0
Shanghai	2018	0.0773036	0.0960438	0.0587595	0.149523	-0.0366389	0.279153	0.0587595	1.35243	-0.0645074	0.0807127	7.2511	9.01079	0.0001962	0.0381423
Shanghai	2019	0.0749861	0.0843573	0.0371769	0.0800802	-0.0380324	0.0606595	0.0371769	1.33079	-0.10248	0.0761975	7.38099	9.15915	0.000194034	0.0421976
Shanghai	2020	0.0657279	0.0937182	0.0590844	0.0179847	-0.0474327	0.0482931	0.0590844	1.32369	-0.138452	0.0742673	7.38138	9.30429	0.000195438	0.0425169
Shanghai	2021	0.0673868	0.107734	-0.017063	0.0947697	0.0207061	0.133941	-0.017063	1.15318	-0.120612	0.0725798	7.50155	9.33477	0.000173435	0.0418665
Jiangsu	2002	0.0543228	0.143184	0.123547	0.155962	0.057342	0.0616533	0.123547	1.29143	0.0566594	0.0398272	5.8795	5.4161	0.000459361	0.0279413
Jiangsu	2003	0.0612105	0.12525	0.237767	0.256536	0.0504163	0.282663	0.237767	1.31212	0.00501633	0.0432381	6.18176	6.51619	0.000363666	0.0284639
Jiangsu	2004	0.0647209	0.111308	0.223442	0.287645	0.0823099	0.0327301	0.223442	1.33457	0.00588632	0.0425487	6.26971	6.56667	0.000264646	0.0223006
Jiangsu	2005	0.066937	0.12793	0.169474	0.165639	0.146936	0.13015	0.169474	1.36497	0.066893	0.042163	6.27193	6.90776	0.000206425	0.0174271
Jiangsu	2006	0.0758332	0.128712	0.150752	0.174142	0.104127	0.391217	0.150752	1.39128	0.125765	0.0452216	6.61233	6.69456	0.000170032	0.0191371
Jiangsu	2007	0.0882662	0.145316	0.158457	0.196739	0.116903	0.171943	0.158457	1.3914	0.170208	0.0518373	7.19688	7.39879	0.000143643	0.0266506
Jiangsu	2008	0.101619	0.150354	-0.00977831	0.123556	0.287562	0.114007	-0.00977831	1.44749	0.229291	0.0610775	7.80048	7.92877	0.000122902	0.0384717
Jiangsu	2009	0.0894384	0.102354	0.161416	0.109963	-0.0696739	-0.0408128	0.161416	1.46994	0.198531	0.0568185	7.78643	8.88322	0.000113606	0.0351291
Jiangsu	2010	0.114028	0.160058	0.118844	0.128914	0.127571	0.148534	0.118844	1.49168	0.196193	0.065747	7.8485	8.92638	8.98791e-05	0.0293382
Jiangsu	2011	0.10979	0.171101	0.23856	0.113473	-0.054191	0.309651	0.23856	1.51786	0.194046	0.0665171	8.49621	9.63463	8.26255e-05	0.0476153
Jiangsu	2012	0.104229	0.130461	0.0622923	0.122443	0.0329402	0.192329	0.0622923	1.48446	0.222785	0.0601877	8.67744	9.74091	7.60763e-05	0.0514542
Jiangsu	2013	0.105319	0.265918	0.0995632	0.0720446	0.0179295	0.17894	0.0995632	1.49913	0.225131	0.0615962	8.72491	9.87504	6.82213e-05	0.0481214
Jiangsu	2014	0.105678	0.0820489	0.0670568	0.0922356	2.67685e-05	0.0755703	0.0670568	1.48054	0.245639	0.0625511	8.8535	10.1614	6.4934e-05	0.0513313
Jiangsu	2015	0.105659	0.0739954	0.0542699	0.0831126	-0.00813741	-0.0555607	0.0542699	1.44406	0.269922	0.0644114	8.96747	10.0501	6.33976e-05	0.0554533
Jiangsu	2016	0.10699	0.0679568	0.0832544	0.111048	-0.0224085	0.0788897	0.0832544	1.44531	0.275613	0.066804	9.11694	10.1805	6.04177e-05	0.0603603
Jiangsu	2017	0.0935304	0.0782309	0.143095	0.152329	-0.0793979	0.254186	0.143095	1.3506	0.26501	0.0587351			0
Jiangsu	2018	0.080392	0.0939572	0.155297	0.128058	-0.0862457	0.323912	0.155297	1.36306	0.312332	0.0607539	9.08347	10.4634	7.45941e-05	0.0723361
Jiangsu	2019	0.0675632	0.0929361	0.163848	0.0622438	-0.0943861	0.120475	0.163848	1.34529	0.296036	0.0574273	9.08065	10.6163	8.12623e-05	0.078605
Jiangsu	2020	0.0642265	0.0658014	0.0417406	0.0173097	0.0125624	0.096069	0.0417406	1.33746	0.277417	0.0601	9.36759	10.8363	7.90047e-05	0.0986998
Jiangsu	2021	0.0718256	0.125694	-0.00352648	0.164116	0.0581436	0.191721	-0.00352648	1.1672	0.30211	0.0637966	9.43117	10.9154	6.47629e-05	0.085638
Zhejiang	2002	0.0797647	0.0133861	0.0992648	0.178866	0.132708	0.112746	0.0992648	1.24457	0.388797	0.0628724	4.34565	5.6204	0.000480745	0.008534
Zhejiang	2003	0.0788977	0.0132093	0.127872	0.235996	0.168855	0.300566	0.127872	1.26502	0.367638	0.0616999	5.40735	5.86647	0.000445747	0.018386
Zhejiang	2004	0.072362	0.0130371	0.149976	0.23113	0.180545	0.0588229	0.149976	1.27026	0.382325	0.0531356	5.48421	6.32077	0.000331404	0.0145548
Zhejiang	2005	0.0683682	0.137895	0.0936447	0.136579	0.158739	0.0677461	0.0936447	1.30168	0.455991	0.0481802	5.62752	6.73102	0.000268414	0.0132584
Zhejiang	2006	0.0702614	0.107747	0.144871	0.17935	0.104554	0.384643	0.144871	1.33519	0.476752	0.0474379	6.00987	7.18311	0.000227067	0.0153937
Zhejiang	2007	0.0750022	0.134976	0.142603	0.223987	0.0896454	0.127695	0.142603	1.32282	0.481317	0.0497755	6.15827	7.5994	0.000187625	0.014399
Zhejiang	2008	0.0667579	0.142767	0.0994416	0.105434	0.0310633	-0.00952174	0.0994416	1.38186	0.52383	0.0428382	6.22288	7.81076	0.00016846	0.013648
Zhejiang	2009	0.0685609	0.0761776	0.0338636	0.0313925	-0.033529	-0.112982	0.0338636	1.43008	0.499162	0.0539875	6.51545	8.74846	0.000176375	0.0182859
Zhejiang	2010	0.0897912	0.166817	0.154357	0.160333	0.089818	0.145314	0.154357	1.45765	0.505876	0.0633403	6.54492	8.1191	0.000139032	0.0147786
Zhejiang	2011	0.0851494	0.191837	0.304614	0.117544	-0.160655	0.224214	0.304614	1.493	0.498364	0.0603898	7.0396	8.88779	0.00013689	0.0221861
Zhejiang	2012	0.0769035	0.144247	0.02218	0.0926803	-0.00976689	0.0998706	0.02218	1.45968	0.529307	0.0532195	7.21338	9.23376	0.000135657	0.025529
Zhejiang	2013	0.0775268	0.134218	0.0590781	0.0679595	0.00300309	0.118882	0.0590781	1.42083	0.563486	0.0569581	7.50592	9.44034	0.000132941	0.0322132
Zhejiang	2014	0.0766445	0.11766	0.0563688	0.0630933	0.00422863	0.0692709	0.0563688	1.35464	0.611769	0.0568307	7.63436	9.40615	0.000128694	0.0348616
Zhejiang	2015	0.0736561	0.0794424	0.0137196	0.0708428	-0.0241345	-0.106533	0.0137196	1.31254	0.652375	0.0591619	7.90564	9.46792	0.000135931	0.0466399
Zhejiang	2016	0.0784826	0.0906628	0.0608809	0.106632	-0.0216183	0.0574605	0.0608809	1.30108	0.66168	0.0675244	8.06867	9.53467	0.000133861	0.0529701
Zhejiang	2017	0.075228	0.0792019	-0.00672153	0.0770912	-0.00569788	0.177056	-0.00672153	1.23432	0.580203	0.0678046			0
Zhejiang	2018	0.0724115	0.12094	0.0545963	0.16052	-0.00573053	0.315002	0.0545963	1.2372	0.592337	0.0659782	8.29971	9.85393	0.000125547	0.06085
Zhejiang	2019	0.0699504	0.101677	0.0618639	0.088963	-0.00576356	0.122332	0.0618639	1.22343	0.582477	0.0662695	8.44052	10.0339	0.00012147	0.0666454
Zhejiang	2020	0.0712932	0.0537629	0.0285389	0.0111702	0.00963652	0.0790518	0.0285389	1.20508	0.581339	0.0744504	8.6461	10.2057	0.000118999	0.0782848
Zhejiang	2021	0.0738307	0.152399	-0.0399008	0.173937	0.0906135	0.183453	-0.0399008	1.05642	0.568106	0.0720066	8.88592	10.4444	9.5409e-05	0.0776237
Anhui	2002	0.0398584	0.510731	0.0282619	0.107772	0.197138	0.100079	0.0282619	1.03652	0.156542	0.0416834	2.8812	3.68888	0.00152525	0.00944187
Anhui	2003	0.0554237	0.338069	0.421131	0.131385	-0.178272	0.152057	0.421131	1.00562	0.0291038	0.0570971	3.68864	3.89182	0.00167791	0.0181911
Anhui	2004	0.0528941	0.252654	0.351204	0.203596	-0.00180892	0.0519292	0.351204	1.05854	0.194861	0.0466229	2.73011	2.3979	0.000916778	0.00514937
Anhui	2005	0.051023	0.123354	0.225472	0.00906843	0.0136783	0.0466699	0.225472	1.14102	0.34664	0.0404949	3.55073	3.7612	0.000944968	0.00927174
Anhui	2006	0.0553117	0.158596	0.215523	0.188161	0.0801343	0.437591	0.215523	1.15625	0.324987	0.0415559	3.76416	3.58352	0.00075893	0.00869537
Anhui	2007	0.0637901	0.205551	0.231703	0.283508	0.1122	0.240795	0.231703	1.17954	0.410066	0.0436655	3.80431	4.27667	0.000560676	0.00661647
Anhui	2008	0.0823881	0.187602	0.127851	0.22991	0.193451	0.176099	0.127851	1.20246	0.439493	0.0512993	3.61122	5.22036	0.000399459	0.00409404
Anhui	2009	0.088548	0.102279	0.0712063	0.183982	0.123972	0.0688308	0.0712063	1.15736	0.332474	0.0640065	4.49477	6.80904	0.000425445	0.00847596
Anhui	2010	0.130177	0.171394	0.221507	0.282699	0.175302	0.307	0.221507	1.11863	0.165408	0.0799074	4.43299	6.84375	0.000288066	0.00547039
Anhui	2011	0.114502	0.243416	0.383043	0.258189	0.0165879	0.571866	0.383043	1.23787	0.295142	0.0662519	5.55559	7.73587	0.000255717	0.0119067
Anhui	2012	0.108533	0.166084	-0.0205777	0.188782	0.123147	0.195317	-0.0205777	1.00954	0.478754	0.0639649	5.96565	8.06527	0.000239569	0.0156539
Anhui	2013	0.110527	0.0374354	0.0932178	0.113222	0.0622652	0.223189	0.0932178	1.06165	0.396893	0.0646052	6.04014	8.23854	0.000207444	0.014423
Anhui	2014	0.0960324	0.0972942	0.0633136	0.098815	0.079961	0.157468	0.0633136	1.14242	0.429653	0.0556145	6.29588	8.51599	0.000190643	0.0164221
Anhui	2015	0.0883033	0.055658	0.0565725	0.0220969	0.0166886	-0.0298073	0.0565725	1.138	0.49459	0.0523399	6.76931	8.65207	0.000191655	0.024652
Anhui	2016	0.0883389	0.0720188	0.114008	0.110878	-0.00730301	0.126663	0.114008	1.21172	0.478545	0.0533959	7.01038	8.82703	0.000181529	0.028693
Anhui	2017	0.0818929	0.0819387	0.158189	0.117717	-0.0588424	0.299121	0.158189	1.30024	0.345735	0.0602984			0
Anhui	2018	0.0761026	0.117061	0.171179	0.0945529	-0.0625213	0.376958	0.171179	1.31509	0.390709	0.0620831	7.49342	9.12685	0.000221594	0.0531164
Anhui	2019	0.0708727	0.067706	0.17217	0.0330047	-0.0666909	0.162998	0.17217	1.27804	0.400701	0.0577584	7.55127	9.1938	0.000223356	0.0562926
Anhui	2020	0.0650009	0.077602	0.0239085	0.0379335	0.0703849	0.138827	0.0239085	1.27787	0.381217	0.0603083	7.79359	9.51193	0.000223429	0.0695209
Anhui	2021	0.0680606	0.108672	0.106771	0.104258	-0.0106474	0.237579	0.106771	1.12993	0.414643	0.0623925	8.06481	9.7906	0.000196615	0.0775403
Fujian	2002	0.0635748	0.0926555	0.1117	0.170346	0.130034	0.122677	0.1117	1.22117	0.206749	0.0525018	5.38222	4.7185	0.00164662	0.0665429
Fujian	2003	0.0756604	0.0847984	0.0978162	0.151894	0.230433	0.3326	0.0978162	1.32342	0.224552	0.058678	6.39816	5.49306	0.00142826	0.134102
Fujian	2004	0.0719927	0.0781698	0.155302	0.182307	0.147002	0.0335022	0.155302	1.25279	0.247124	0.0518746	6.16164	5.31812	0.00106254	0.0817735
Fujian	2005	0.069381	0.080246	0.0558595	0.0811251	0.137281	0.011766	0.0558595	1.26346	0.297296	0.047593	6.41675	5.45104	0.000901448	0.0859775
Fujian	2006	0.0856952	0.119966	0.103774	0.149327	0.118315	0.351571	0.103774	1.26104	0.327508	0.0578429	6.48047	5.23111	0.000735762	0.0740566
Fujian	2007	0.10546	0.135981	0.129759	0.23947	0.109334	0.135166	0.129759	1.21494	0.346609	0.0719637	6.566	5.73979	0.000587755	0.0636021
Fujian	2008	0.0973567	0.129371	0.144041	0.148558	0.0621472	0.0617292	0.144041	1.25516	0.364893	0.0613729	6.68286	6.40357	0.000493896	0.0590207
Fujian	2009	0.101095	0.106921	0.103542	0.0908217	-0.00256071	-0.0228627	0.103542	1.22103	0.359077	0.0685052	6.46154	7.74153	0.00043346	0.0429363
Fujian	2010	0.133721	0.176572	0.207817	0.208031	0.086432	0.194631	0.207817	1.19479	0.332515	0.0812832	6.69393	7.53102	0.00033974	0.0409827
Fujian	2011	0.135184	0.25215	0.279179	0.155755	-0.0228174	0.397469	0.279179	1.12731	0.347356	0.0791365	7.00445	7.78738	0.000284518	0.0447434
Fujian	2012	0.116829	0.161483	0.146444	0.16416	-0.0714013	0.156798	0.146444	1.14851	0.381293	0.0699622	7.09889	8.14439	0.000263938	0.0450112
Fujian	2013	0.109262	0.105746	-0.0034393	0.107737	0.140399	0.197056	-0.0034393	1.1297	0.392666	0.0662222	7.10931	8.26899	0.000232899	0.0400749
Fujian	2014	0.103655	0.0950957	0.111836	0.144109	0.0240633	0.147644	0.111836	1.06583	0.417107	0.0615165	7.07104	8.41582	0.000205846	0.0342745
Fujian	2015	0.0999411	0.0806747	0.0650796	0.0824989	0.0073131	-0.0310145	0.0650796	1.00102	0.421524	0.058423	7.12721	8.44956	0.000193541	0.0338189
Fujian	2016	0.111267	0.0742773	0.120155	0.10424	-0.0328961	0.103673	0.120155	0.971152	0.386181	0.067771	7.36069	8.68508	0.000184954	0.0395233
Fujian	2017	0.118222	0.0861882	0.0815657	0.117902	0.0165891	0.310407	0.0815657	1.17557	0.398103	0.0922515			0
Fujian	2018	0.124166	0.0972417	0.073883	0.215502	0.0163184	0.329653	0.073883	1.17187	0.454942	0.0831462	7.59132	9.04782	0.000159562	0.0416374
Fujian	2019	0.129304	0.104191	0.0781464	0.130961	0.0160564	0.198789	0.0781464	1.15786	0.489529	0.0750893	7.68815	9.22562	0.000141592	0.040192
Fujian	2020	0.109615	0.0607334	0.160619	-0.00730961	-0.0578884	0.136183	0.160619	1.13907	0.455006	0.0707466	7.72204	9.41752	0.000148313	0.0433596
Fujian	2021	0.123227	0.141002	0.0433201	0.112107	0.049002	0.236967	0.0433201	1.00846	0.474908	0.0768854	8.05293	9.61621	0.000129812	0.0506648
Jiangxi	2002	0.027257	0.27629	0.1171	0.19056	0.0356663	0.0339224	0.1171	1.06591	0.139134	0.021815	2.58477	3.49651	0.00258537	0.0132634
Jiangxi	2003	0.0395571	0.216479	0.356563	0.23752	-0.0826748	0.227652	0.356563	1.08062	0.120396	0.0358637	3.17879	3.80666	0.00247242	0.0186806
Jiangxi	2004	0.0467805	0.177956	0.32157	0.310759	0.060387	0.0929655	0.32157	1.56146	0.309065	0.0379598	3.34491	4.33073	0.00178658	0.0151466
Jiangxi	2005	0.051943	0.0513273	0.258545	0.262311	0.0995806	0.166009	0.258545	1.29586	0.340126	0.0390558	3.57512	5.30827	0.00145402	0.0145189
Jiangxi	2006	0.0674068	0.155943	0.295612	0.224161	0.111148	0.576308	0.295612	1.28969	0.291	0.0455253	3.8168	4.92725	0.0010718	0.0127653
Jiangxi	2007	0.0800303	0.124601	0.275766	0.288125	0.166121	0.347491	0.275766	1.25185	0.240806	0.0478609	3.90276	5.0626	0.000715833	0.00908627
Jiangxi	2008	0.100555	0.138478	0.0753798	0.179017	0.303974	0.225232	0.0753798	1.31699	0.301462	0.0615144	4.00862	5.01728	0.000526504	0.00723315
Jiangxi	2009	0.0942709	0.219067	0.158414	0.173591	-0.00195784	0.0263439	0.158414	1.27334	0.273286	0.0551821	4.42703	6.07304	0.000497257	0.00939944
Jiangxi	2010	0.132976	0.189278	0.245737	0.293044	0.151311	0.305718	0.245737	1.12688	0.396291	0.0650841	4.76711	5.85507	0.000368514	0.00908927
Jiangxi	2011	0.142162	0.218109	0.29842	0.216253	0.00323735	0.456309	0.29842	1.02284	0.409262	0.0672263	4.9658	6.32972	0.00029198	0.00843304
Jiangxi	2012	0.148084	0.252423	0.0968815	0.12649	0.0554472	0.257978	0.0968815	1.05652	0.52625	0.0673157	5.31354	6.76273	0.000256742	0.00981195
Jiangxi	2013	0.148355	0.0084053	0.068175	0.10482	0.115407	0.254959	0.068175	1.11139	0.552293	0.0663817	5.62891	7.28345	0.000225728	0.0111626
Jiangxi	2014	0.152399	0.0921196	0.0742967	0.10431	0.0941092	0.184744	0.0742967	1.15406	0.494998	0.0680694	5.77276	7.67229	0.000200072	0.0111399
Jiangxi	2015	0.125023	0.0708302	0.0105252	0.0536964	0.058852	-0.0336084	0.0105252	1.22421	0.584666	0.0635674	6.04979	7.7907	0.000197146	0.0138178
Jiangxi	2016	0.127271	0.07701	0.0702211	0.0658051	0.0324603	0.125735	0.0702211	1.10992	0.471136	0.0685288	6.33904	7.93702	0.000187369	0.0167372
Jiangxi	2017	0.11701	0.0777379	0.131026	0.113309	-0.0385023	0.29607	0.131026	1.20527	0.549336	0.0626433			0
Jiangxi	2018	0.107821	0.136661	0.141948	0.148853	-0.040044	0.374781	0.141948	1.24328	0.497909	0.0679445	6.92241	8.69968	0.000230989	0.0338609
Jiangxi	2019	0.0995429	0.0542188	0.139378	0.0795335	-0.0417145	0.160714	0.139378	1.22988	0.454105	0.0641006	7.49295	8.91718	0.000228906	0.0548468
Jiangxi	2020	0.105774	0.0367605	0.074786	0.0179878	0.0179091	0.136809	0.074786	1.21499	0.486274	0.0701558	7.75814	9.08057	0.000227617	0.0686696
Jiangxi	2021	0.119866	0.0807239	0.119538	0.184639	-0.0237564	0.235268	0.119538	1.05415	0.546078	0.0736903	7.94829	9.11449	0.000188614	0.0671737
Shandong	2002	0.0605251	0.138896	0.097705	0.157178	0.165643	0.143476	0.097705	0.990006	0.139483	0.0463206	5.30239	6.04263	0.000545423	0.0206567
Shandong	2003	0.0694043	0.121957	0.339554	0.278596	-0.0241487	0.289603	0.339554	1.05027	0.148833	0.0498488	5.45163	6.37843	0.000425951	0.0182157
Shandong	2004	0.0884518	0.1087	0.182366	0.333809	0.167688	0.076789	0.182366	1.09585	0.178042	0.0553677	6.02956	6.67077	0.000307837	0.0212148
Shandong	2005	0.100489	0.174258	0.305994	0.181838	0.0922785	0.201934	0.305994	1.12874	0.218268	0.0580459	5.98425	6.89871	0.000226891	0.0150569
Shandong	2006	0.103829	0.181427	0.19124	0.191397	0.0716459	0.3978	0.19124	1.1595	0.266373	0.0558947	6.16614	7.00488	0.000182491	0.0140978
Shandong	2007	0.117983	0.183473	0.225288	0.18557	0.0650253	0.181978	0.225288	1.16868	0.306749	0.0608234	6.56943	7.3072	0.000148667	0.0161346
Shandong	2008	0.110528	0.159919	0.152361	0.165158	0.0949326	0.102461	0.152361	1.22746	0.302547	0.054727	6.73215	7.62949	0.000121054	0.0150855
Shandong	2009	0.116522	0.133371	0.120475	0.065945	0.0246607	0.0192077	0.120475	1.21313	0.226078	0.0608457	6.89252	8.12296	0.000106742	0.0152524
Shandong	2010	0.137926	0.160593	0.167861	0.0763522	-0.00131495	0.0618177	0.167861	1.26942	0.219052	0.0692008	7.01512	8.03496	9.29271e-05	0.014748
Shandong	2011	0.135512	0.154683	0.283896	0.0867242	-0.0773942	0.324284	0.283896	1.32712	0.251957	0.0658227	7.33722	8.63248	8.10931e-05	0.0169811
Shandong	2012	0.135485	0.148555	0.0912121	0.120869	0.062484	0.25982	0.0912121	1.29999	0.274522	0.0642245	7.47427	8.84937	7.00542e-05	0.0165159
Shandong	2013	0.131562	0.118616	0.0986828	0.0632292	0.0301008	0.192081	0.0986828	1.3414	0.27793	0.06397	7.50615	9.00036	6.24908e-05	0.0151453
Shandong	2014	0.117775	0.104776	0.0764925	0.085437	0.0176452	0.104198	0.0764925	1.35487	0.291373	0.0602542	7.57043	9.18758	5.74289e-05	0.0147166
Shandong	2015	0.1102	0.0659065	0.0378445	0.0665895	0.00141065	-0.0613251	0.0378445	1.24845	0.332655	0.0592771	7.89737	9.35245	5.80708e-05	0.0197814
Shandong	2016	0.109233	0.0770008	0.0831413	0.0874917	-0.0378814	0.0617027	0.0831413	1.2441	0.34917	0.0598021	7.98795	9.5456	5.63406e-05	0.0207735
Shandong	2017	0.0916375	0.0972921	0.0652286	0.0735479	-0.134948	0.0982288	0.0652286	1.15239	0.376224	0.0311519			0
Shandong	2018	0.0721261	0.103036	0.163263	-0.0382337	-0.156	0.231279	0.163263	1.1744	0.435037	0.0433138	7.78041	9.782	9.22551e-05	0.0283777
Shandong	2019	0.0503678	0.0965579	0.167414	-0.102912	-0.184834	0.0116579	0.167414	1.16349	0.455201	0.0403057	7.59456	9.31236	0.000101848	0.0266515
Shandong	2020	0.0593808	0.0817545	-0.0243844	0.0250609	-0.00912278	0.00451192	-0.0243844	1.14219	0.491071	0.0512472	7.79464	9.55719	9.91903e-05	0.0308917
Shandong	2021	0.0652822	0.108472	0.0113277	0.160468	0.0333513	0.0840827	0.0113277	0.987049	0.515519	0.0535546	8.23943	9.75092	8.81961e-05	0.0405405
Henan	2002	0.0464963	0.300637	0.0414031	0.135861	0.130827	0.0524244	0.0414031	1.2704	0.27696	0.0401383	3.40009	3.29584	0.000997688	0.00879315
Henan	2003	0.0565387	0.231146	0.449439	0.21045	-0.190776	0.157126	0.449439	1.24778	0.228181	0.0453763	3.55252	4.44265	0.000886057	0.00870493
Henan	2004	0.0764013	0.187749	0.249797	0.275789	0.0425936	0.0162633	0.249797	1.24203	0.283844	0.0543075	3.83055	5.26269	0.000654402	0.00787356
Henan	2005	0.0911804	0.116636	0.313657	0.22117	0.09615	0.213272	0.313657	1.31836	0.338999	0.0589594	3.83033	4.94876	0.000497595	0.0059859
Henan	2006	0.129584	0.182852	0.342761	0.215232	0.00037022	0.4708	0.342761	1.33107	0.405845	0.0781363	3.90428	5.62762	0.000368793	0.00468651
Henan	2007	0.183605	0.179215	0.363763	0.271617	0.0713149	0.323328	0.363763	1.34664	0.445188	0.103526	4.19421	5.97889	0.000283699	0.00448465
Henan	2008	0.169721	0.198902	0.195891	0.233952	0.125259	0.175795	0.195891	1.47741	0.487225	0.089136	4.33325	6.36475	0.000209708	0.00368729
Henan	2009	0.172135	0.101459	-0.0105702	0.0535477	0.0747836	-0.0559687	-0.0105702	1.46499	0.338127	0.0930711	4.90413	7.16085	0.000217945	0.00599269
Henan	2010	0.189363	0.108616	0.182503	0.163911	0.0850328	0.168088	0.182503	1.47937	0.452849	0.0945287	4.88572	6.90475	0.000165034	0.00447186
Henan	2011	0.181808	0.160377	0.152895	0.124501	0.174718	0.514112	0.152895	1.54603	0.331423	0.0870616	4.9155	7.38399	0.000122168	0.00338972
Henan	2012	0.14486	0.126316	0.0114352	0.126123	0.0818842	0.189038	0.0114352	1.53901	0.23269	0.0793643	4.92232	7.50219	0.000112469	0.00313761
Henan	2013	0.128034	0.00437831	0.0792425	0.063572	0.099942	0.250382	0.0792425	1.53311	0.277739	0.077586	7.59129	7.58426	0.000147034	0.038367
Henan	2014	0.120118	0.117611	0.039767	0.0276703	0.119259	0.173022	0.039767	1.54008	0.283633	0.0747983	7.76819	7.63772	0.000130293	0.0396538
Henan	2015	0.111763	0.0894476	0.0510415	0.0440701	0.0559425	0.00237652	0.0510415	1.48494	0.224933	0.0706128	7.97057	7.68432	0.000121318	0.0440565
Henan	2016	0.111627	0.0591465	0.0793013	0.100058	0.0208091	0.122474	0.0793013	1.46657	0.266673	0.0702954	7.95558	7.91681	0.000109536	0.0392597
Henan	2017	0.105621	0.0701414	0.240564	0.117096	-0.108631	0.317906	0.240564	1.33445	0.258781	0.0512655			0
Henan	2018	0.0988485	0.119947	0.256967	0.0670792	-0.12187	0.384263	0.256967	1.33641	0.353322	0.0804282	8.20349	8.49883	0.000183421	0.0816925
Henan	2019	0.0911526	0.0803636	0.282825	0.00765871	-0.138783	0.174472	0.282825	1.29891	0.384631	0.074524	7.78557	8.56274	0.000174386	0.0538828
Henan	2020	0.0707804	0.0404121	0.175169	-0.0160254	-0.0603177	0.147461	0.175169	1.23778	0.257276	0.0608557	7.97786	8.81299	0.000184482	0.0674229
Henan	2021	0.0739702	0.0934692	0.156816	0.0405669	-0.0451913	0.248374	0.156816	1.02453	0.254644	0.0568359	8.02857	8.92838	0.000156634	0.0598426
Hubei	2002	0.045655	0.294693	0.144956	0.0733408	-0.0267318	-0.00414236	0.144956	1.17183	-0.0499128	0.0464652	2.07992	4.65396	0.000666279	0.00256393
Hubei	2003	0.0405319	0.255265	0.175883	0.0501073	-0.0576734	0.0931445	0.175883	1.14043	-0.0715392	0.0379236	1.99511	3.73767	0.000547956	0.0020195
Hubei	2004	0.0441804	0.347363	0.249072	0.153138	-0.0943572	-0.117741	0.249072	1.1556	-0.0198889	0.0408555	3.33354	4.63473	0.000760474	0.0063961
Hubei	2005	0.0470154	0.0656229	0.236607	-0.0951181	0.0173344	0.0599897	0.236607	1.167	-0.0490637	0.042938	2.65388	6.01372	0.000517729	0.00277195
Hubei	2006	0.0494404	0.215708	0.202271	0.185958	0.0141793	0.335093	0.202271	1.19779	0.0992973	0.0425943	4.15186	5.88332	0.000660265	0.0101066
Hubei	2007	0.0594289	0.254122	0.236295	0.203629	0.0492863	0.174971	0.236295	1.2703	0.210412	0.0522328	4.65241	5.94542	0.000570992	0.0128667
Hubei	2008	0.0752737	0.133961	0.191252	0.217591	0.19018	0.238808	0.191252	1.30721	0.223837	0.0616615	4.75383	6.09582	0.000414485	0.0101165
Hubei	2009	0.0735104	0.133961	0.00985163	0.216081	0.152547	0.0332292	0.00985163	1.26054	0.142093	0.0688653	5.48089	7.18992	0.000404712	0.0177261
Hubei	2010	0.101542	0.21864	0.274758	0.25118	0.104604	0.281931	0.274758	1.3064	0.17983	0.0784221	5.62822	6.78672	0.000297514	0.0147041
Hubei	2011	0.101643	0.167324	0.403627	0.222852	-0.0638463	0.712828	0.403627	1.28753	0.263546	0.0689132	5.77461	7.49554	0.000235384	0.0131261
Hubei	2012	0.0935276	0.0996539	0.041821	0.19268	0.102932	0.0708752	0.041821	1.35102	0.299346	0.0610443	6.16408	7.87322	0.000211281	0.0162936
Hubei	2013	0.0985982	0.090496	0.059977	0.0825782	0.130757	0.262465	0.059977	1.24981	0.306042	0.0622374	6.32142	8.11701	0.000179432	0.0157922
Hubei	2014	0.0887695	0.093275	-0.0039368	0.0829769	0.113453	0.117888	-0.0039368	1.15247	0.298796	0.054333	6.50747	8.14758	0.000169387	0.0174432
Hubei	2015	0.0822016	0.0639825	0.124592	0.0943325	-0.0619316	-0.0472036	0.124592	1.14542	0.327852	0.0522843	6.70426	8.35043	0.000166412	0.0202516
Hubei	2016	0.0864326	0.0812871	0.119946	0.11027	-0.0363884	0.0994827	0.119946	1.29618	0.357717	0.0567406	6.71739	8.70699	0.000156099	0.0192099
Hubei	2017	0.0857982	0.0773416	-0.0366536	0.0748751	0.000199126	0.148357	-0.0366536	1.29257	0.390868	0.0828345			0
Hubei	2018	0.0852074	0.135402	-0.00142856	0.192005	0.000199118	0.252569	-0.00142856	1.29659	0.357507	0.0768121	7.36751	8.92784	0.00017756	0.0381674
Hubei	2019	0.0846559	0.0724574	0.0376858	0.113488	0.000199047	0.103354	0.0376858	1.25293	0.300085	0.0642596	7.51774	9.4003	0.000177995	0.0435744
Hubei	2020	0.0682896	0.0569107	0.106979	-0.0969698	-0.18738	-0.0652759	0.106979	1.26454	0.29216	0.0602978	7.56731	9.52054	0.00019883	0.0508139
Hubei	2021	0.102943	0.124244	-0.079001	0.0842013	0.0518175	0.094873	-0.079001	1.05341	0.340478	0.084364	7.68979	9.65586	0.000161357	0.0458679
Hunan	2002	0.0348882	0.164318	0.09946	0.125438	0.082089	0.063208	0.09946	1.16059	0.181414	0.0323346	2.5098	4.74493	0.00137852	0.0067572
Hunan	2003	0.0440626	0.141128	0.28214	0.0184668	-0.0569141	0.192886	0.28214	1.17217	-0.00660565	0.0398484	2.28963	3.3673	0.00102434	0.00441625
Hunan	2004	0.0506268	0.123674	0.270242	0.228729	0.0404647	0.0307788	0.270242	1.19543	0.197651	0.0402001	4.09233	3.93183	0.00133311	0.0195061
Hunan	2005	0.055709	0.138699	0.294096	0.18439	0.0173619	0.109298	0.294096	1.21749	0.32437	0.0404014	3.01813	4.34381	0.000773024	0.00523858
Hunan	2006	0.0666079	0.176454	0.242947	0.213629	0.0378886	0.412531	0.242947	1.24063	0.530152	0.0450202	3.35516	4.17439	0.000656881	0.00560918
Hunan	2007	0.09605	0.161734	0.260834	0.279934	0.105583	0.262584	0.260834	1.23393	0.476472	0.0598684	3.23443	4.76217	0.000448439	0.00352048
Hunan	2008	0.105885	0.133455	0.193466	0.230526	0.160352	0.210006	0.193466	1.35643	0.532154	0.0629976	3.96478	5.59842	0.000400339	0.0053222
Hunan	2009	0.101369	0.10231	0.0886078	0.14384	0.0675094	0.031629	0.0886078	1.40903	0.264602	0.0613962	4.94968	6.91572	0.000434765	0.0123965
Hunan	2010	0.143806	0.160827	0.229372	0.26144	0.155203	0.292921	0.229372	1.3581	0.31844	0.0790138	5.00135	6.64249	0.000304309	0.00904247
Hunan	2011	0.144441	0.24262	0.295809	0.241129	0.0745474	0.81502	0.295809	1.43456	0.32036	0.0716935	5.75136	7.63675	0.000250565	0.0137067
Hunan	2012	0.125355	0.11601	0.0217878	0.176824	0.0439636	-0.00587064	0.0217878	1.26828	0.334108	0.0646304	5.91207	7.74327	0.000240695	0.015042
Hunan	2013	0.124092	0.0896753	0.054522	0.0951802	0.0929735	0.214001	0.054522	1.14019	0.403374	0.0631015	6.63552	7.8932	0.000233292	0.0267791
Hunan	2014	0.0978049	0.100401	0.0546074	0.115209	0.0280347	0.0927938	0.0546074	1.06818	0.399938	0.0494588	6.77049	8.10712	0.000223786	0.0288136
Hunan	2015	0.0982863	0.0745352	0.0431108	0.0621429	0.0268203	-0.0326233	0.0431108	1.29419	0.407869	0.0503963	7.049	8.19257	0.000216419	0.0353599
Hunan	2016	0.100733	0.0616015	0.0842443	0.0578781	0.0108186	0.116579	0.0842443	1.06159	0.392527	0.0513636	7.18647	8.26307	0.000197934	0.0363954
Hunan	2017	0.0973667	0.0758687	0.105775	0.0811602	-0.0201165	0.291365	0.105775	1.17002	0.434456	0.0591439			0
Hunan	2018	0.0943349	0.109612	0.112594	0.0569916	-0.0205295	0.366671	0.112594	1.1904	0.48256	0.0493408	6.96734	8.65956	0.000212714	0.0324047
Hunan	2019	0.0915903	0.0839926	0.109905	-0.00197839	-0.0209597	0.155179	0.109905	1.1532	0.559178	0.058597	7.04912	8.73456	0.000200276	0.0327257
Hunan	2020	0.0950149	0.0666648	0.0671807	0.0837237	0.0196934	0.130744	0.0671807	1.1132	0.498162	0.0662117	7.30794	8.87864	0.000201754	0.0411933
Hunan	2021	0.0916639	0.0980006	0.0664519	0.127665	0.0196611	0.229027	0.0664519	0.97609	0.581382	0.0611173	7.62319	8.95248	0.000189027	0.0507102
Guangdong	2002	0.049039	0.124376	0.0495531	0.143078	0.117275	0.0479491	0.0495531	1.14879	0.0273866	0.0383976	6.32294	7.72046	0.000429595	0.0378579
Guangdong	2003	0.0612445	0.110618	0.148384	0.24768	0.153866	0.307238	0.148384	1.1798	0.0443858	0.0444601	6.89955	7.94839	0.000349746	0.050277
Guangdong	2004	0.0614662	0.0996003	0.034882	0.229038	0.189262	-0.0401133	0.034882	1.20565	0.0492003	0.0421495	7.33684	8.28274	0.000283389	0.0593228
Guangdong	2005	0.0616193	0.0395777	0.0635131	0.260425	0.238023	0.109373	0.0635131	1.22278	0.0878698	0.0407273	7.44772	9.02015	0.000232364	0.0535362
Guangdong	2006	0.0641096	0.0980077	0.123708	0.176439	0.108869	0.364356	0.123708	1.25728	0.128434	0.0404287	7.64435	9.60797	0.000190245	0.0519842
Guangdong	2007	0.0792151	0.112105	0.143427	0.218367	0.0877611	0.126557	0.143427	1.26629	0.152955	0.0486683	7.58849	9.95209	0.000151542	0.0394473
Guangdong	2008	0.0739575	0.124892	0.0396465	0.123127	0.14142	0.0368564	0.0396465	1.28471	0.178949	0.0437402	8.00349	9.96105	0.000136566	0.0510428
Guangdong	2009	0.0903358	0.114218	0.0909848	0.0651664	-0.0404465	-0.0706735	0.0909848	1.30091	0.165779	0.0590741	8.1812	10.3373	0.000133095	0.0581293
Guangdong	2010	0.11706	0.134129	0.155729	0.143867	0.0925017	0.149499	0.155729	1.34958	0.165707	0.0687514	8.70722	10.1939	0.000111085	0.0771392
Guangdong	2011	0.0947949	0.143716	0.184084	0.10645	-0.0675435	0.439216	0.184084	1.38481	0.197008	0.0584519	8.90386	10.5799	0.000102784	0.0849662
Guangdong	2012	0.0868471	0.166052	-0.0130398	0.095264	-0.012574	-0.0917592	-0.0130398	1.41092	0.221549	0.0548051	9.05012	10.7243	0.000104805	0.0986608
Guangdong	2013	0.0901095	0.0987006	0.14218	0.0633946	0.00364536	0.207449	0.14218	1.48857	0.239361	0.0572005	9.18695	10.8136	9.33738e-05	0.0992874
Guangdong	2014	0.0895352	0.141373	0.0782359	0.102506	0.00995497	0.0976285	0.0782359	1.44096	0.282448	0.0571971	9.29261	10.9702	8.69776e-05	0.101625
Guangdong	2015	0.0904338	0.0977097	0.0486092	0.0830509	-0.00502233	-0.0576815	0.0486092	1.42528	0.314711	0.0619164	9.4197	10.8323	8.52091e-05	0.111525
Guangdong	2016	0.088823	0.0864522	0.0985013	0.102067	-0.0198482	0.0969406	0.0985013	1.42645	0.29988	0.0624043	9.65135	11.0803	8.01659e-05	0.129101
Guangdong	2017	0.0830166	0.0711732	0.0623846	0.115228	-0.0106992	0.252616	0.0623846	1.23515	0.235621	0.0604323			0
Guangdong	2018	0.0781811	0.107852	0.0235168	0.130353	-0.0108149	0.269722	0.0235168	1.24551	0.24244	0.0567797	9.94516	11.5669	7.7358e-05	0.162188
Guangdong	2019	0.0740917	0.0683101	0.0698416	0.0641834	-0.0109332	0.124884	0.0698416	1.22036	0.211746	0.0586309	9.99903	11.7196	7.31339e-05	0.160947
Guangdong	2020	0.07191	0.0520187	0.079639	0.00668125	-0.0568104	0.058118	0.079639	1.21942	0.22443	0.0613394	10.0587	11.7901	7.17642e-05	0.166651
Guangdong	2021	0.0746777	0.109398	0.00285495	0.142309	0.0352689	0.173425	0.00285495	1.05578	0.229427	0.0642615	10.1102	11.9004	6.26416e-05	0.152368
Guangxi	2002	0.0320497	0.204115	0.206186	0.10331	-0.05174	0.0221572	0.206186	1.00184	0.346891	0.0276192	1.69488	3.8712	0.00165939	0.00533195
Guangxi	2003	0.0454751	0.169515	0.23325	0.175637	-0.0135715	0.200131	0.23325	0.976482	0.327784	0.041563	1.73455	4.00733	0.00138721	0.00453171
Guangxi	2004	0.055173	0.144944	0.241956	0.28678	0.0523122	0.0193014	0.241956	1.08231	0.303856	0.0488349	2.10168	4.29046	0.00125571	0.00488732
Guangxi	2005	0.062332	0.145072	0.215748	0.166155	0.0526147	0.0782497	0.215748	1.12922	0.322752	0.0531709	2.2169	4.46591	0.00105717	0.00437712
Guangxi	2006	0.0723208	0.169424	0.323139	0.241922	0.00544994	0.456667	0.323139	1.24828	0.37589	0.0560184	2.03752	3.91202	0.000748107	0.00281673
Guangxi	2007	0.0868173	0.158092	0.244068	0.340761	0.0920207	0.230513	0.244068	1.13797	0.434944	0.0672244	2.17547	4.31749	0.000596699	0.00241545
Guangxi	2008	0.0625873	0.0926898	0.171848	0.22004	0.125592	0.152496	0.171848	1.11892	0.558607	0.0407123	2.50009	4.47734	0.000521462	0.00254121
Guangxi	2009	0.0697799	0.0861209	0.0570903	0.107277	0.0789663	0.0125123	0.0570903	0.670066	0.392085	0.0489875	2.89975	5.19296	0.000519346	0.00325417
Guangxi	2010	0.117546	0.113621	0.147523	0.299742	0.239901	0.295326	0.147523	0.81528	0.458017	0.0838792	2.9915	4.52179	0.000373678	0.00248771
Guangxi	2011	0.114904	0.153826	0.368314	0.210687	-0.0144117	0.757908	0.368314	0.821275	0.399173	0.0752571	3.81494	5.56834	0.000354162	0.00421234
Guangxi	2012	0.103719	0.102993	0.0386507	0.138278	0.119575	0.0837264	0.0386507	0.702268	0.275887	0.0624435	4.08928	5.826	0.000314407	0.00458985
Guangxi	2013	0.0982407	0.147912	0.16251	0.0898969	0.00712917	0.233206	0.16251	0.594139	0.244892	0.058138	4.50741	6.12468	0.00029705	0.00597651
Guangxi	2014	0.0955393	0.104589	0.0976645	0.0944852	0.0322825	0.14211	0.0976645	0.611864	0.266695	0.0544097	4.40871	6.04025	0.00026166	0.00487644
Guangxi	2015	0.106177	0.0917505	0.0804597	0.0937759	0.0199131	-0.00472643	0.0804597	0.614488	0.100644	0.0602635	4.40341	6.07535	0.000240108	0.00445652
Guangxi	2016	0.111568	0.0805273	0.0861507	0.0947128	0.0190657	0.127668	0.0861507	0.595208	0.143785	0.0619479	4.67092	6.23441	0.000230767	0.00527625
Guangxi	2017	0.096312	0.096679	0.220614	-0.118635	-0.0951953	0.316257	0.220614	1.15736	0.524846	0.0359093			0
Guangxi	2018	0.0817864	0.104605	0.235641	0.0181812	-0.105211	0.386593	0.235641	1.2021	0.478084	0.0463926	5.13189	6.63068	0.000303268	0.0100069
Guangxi	2019	0.06794	0.0903595	0.252272	-0.0408361	-0.117582	0.174724	0.252272	1.16386	0.42991	0.0501881	5.20186	6.77422	0.000333186	0.0116323
Guangxi	2020	0.0646463	0.0977592	0.106029	0.00859716	-0.00062995	0.148549	0.106029	1.20834	0.411017	0.0537034	5.11333	6.87936	0.000325132	0.0105693
Guangxi	2021	0.0798531	0.0654027	0.0430037	0.145313	0.0596128	0.2491	0.0430037	1.10857	0.358281	0.0601485	5.47719	7.33563	0.000274167	0.0119721
Hainan	2002	0.0492365	0.843572	0.0497023	0.197047	0.144211	0.0733662	0.0497023	0.458291	-0.576781	0.0581379	-0.986713	0	-0.00449221	0.00169725
Hainan	2003	0.0484022	0.457575	0.415488	0.235933	-0.100276	0.256399	0.415488	0.53686	-0.541507	0.0494052	-1.12639	0	-0.00402384	0.00115815
Hainan	2004	0.0526737	0.313929	0.106234	0.170024	-0.29456	-0.391363	0.106234	0.564998	-0.620501	0.0630119	0.0142973	1.38629	4.42703e-05	0.00314099
Hainan	2005	0.0552488	-0.0163268	0.210705	0.25694	0.340735	0.367689	0.210705	0.566994	-0.420278	0.0734193	-4.19971	0	-0.0114752	4.09858e-05
Hainan	2006	0.0567192	0.134497	0.383813	0.374315	0.0281081	0.557796	0.383813	0.481673	-0.392353	0.0676368	-3.98406	1.38629	-0.00790927	3.69451e-05
Hainan	2007	0.0819014	0.128649	0.700479	0.307015	-0.0389064	0.480294	0.700479	0.598699	-0.436625	0.0733708	-2.99473	2.70805	-0.00360147	6.01903e-05
Hainan	2008	0.075396	0.121044	-0.0527494	0.119806	0.146608	-0.0509974	-0.0527494	0.529038	-0.553027	0.0605091	-0.932903	2.07944	-0.00098791	0.000416607
Hainan	2009	0.101495	0.185603	0.0142956	-0.0491411	-0.0572519	-0.151131	0.0142956	0.467216	-0.745678	0.106235	1.8061	5.03044	0.00205407	0.00692232
Hainan	2010	0.103169	0.225824	0.262413	0.23547	0.0384615	0.193499	0.262413	0.38122	-0.656345	0.100222	0.43186	3.98898	0.000373701	0.00133271
Hainan	2011	0.0910817	0.143023	0.235085	0.188063	-0.0633528	0.293325	0.235085	0.520047	-0.592769	0.0807895	1.91235	5.35659	0.00135727	0.00480421
Hainan	2012	0.0749452	0.133362	0.0972883	0.147551	0.00993757	0.204182	0.0972883	0.459143	-0.544636	0.0700345	2.32688	5.79606	0.00161157	0.00709619
Hainan	2013	0.05761	0.206418	-0.0955496	0.0582606	0.0612539	0.0110157	-0.0955496	0.438787	-0.632604	0.066924	2.662	5.8944	0.00203881	0.0109714
Hainan	2014	0.0430237	0.104013	0.221671	-0.031591	-0.0932039	0.116615	0.221671	0.359776	-0.551981	0.0404257	2.52951	5.96615	0.00169947	0.00843004
Hainan	2015	0.0445981	0.114909	-0.0348532	-0.0147648	-0.0267666	-0.151638	-0.0348532	0.666968	-0.457564	0.0426062	2.53178	5.57595	0.00182274	0.0090539
Hainan	2016	0.0590716	0.073086	0.0180513	0.0143079	-0.0682068	-0.0335522	0.0180513	0.678879	-0.545859	0.0633333	2.11389	5.57973	0.00153338	0.00600646
Hainan	2017	0.0652403	0.0784221	0.132032	0.12967	-0.00354191	0.344391	0.132032	0.400084	-0.56428	0.0883398			0
Hainan	2018	0.070608	0.123844	0.163418	0.1293	-0.0035545	0.453869	0.163418	0.552771	-0.490933	0.0707867	3.15244	4.81218	0.00168164	0.0124788
Hainan	2019	0.0753213	0.0901015	-0.0344449	0.0632943	-0.00356718	0.0227932	-0.0344449	0.53334	-0.508623	0.0754414	2.09924	4.59512	0.00108465	0.00421616
Hainan	2020	0.0573647	0.0589057	-0.126183	-0.071298	0.0429594	-0.0530116	-0.126183	0.695542	-0.541383	0.0667502	2.65449	4.76217	0.00148448	0.00795106
Hainan	2021	0.078281	0.113896	-0.0933499	0.254844	0.0331808	0.0587179	-0.0933499	0.720549	-0.53514	0.0886349	3.47311	5.56834	0.00157229	0.0145938
Chongqing	2002	0.0340986	0.163484	0.0866961	0.154901	0.0706803	0.0397855	0.0866961	1.27038	0.111297	0.0309967	3.07405	4.23411	0.00273809	0.0192655
Chongqing	2003	0.0525206	0.140513	0.348958	0.19211	-0.0490541	0.265512	0.348958	1.18655	0.179946	0.054909	2.89914	4.27667	0.00201199	0.0126019
Chongqing	2004	0.0515549	0.123201	0.220107	0.209846	0.0500055	-0.000825299	0.220107	1.14278	0.056436	0.0486698	3.26771	3.91202	0.00176827	0.0142054
Chongqing	2005	0.0507909	0.163782	0.169649	0.0628502	0.0180976	0.00334722	0.169649	1.22821	0.206921	0.0446829	3.93868	4.38203	0.00174664	0.022772
Chongqing	2006	0.0583244	0.169317	0.230743	0.18968	0.036576	0.396892	0.230743	1.24054	0.214434	0.0489272	4.01881	5.04986	0.00140119	0.0193974
Chongqing	2007	0.0714798	0.161372	0.206693	0.301321	0.129132	0.234107	0.206693	1.256	0.247344	0.056969	4.03612	5.0626	0.00105146	0.0147466
Chongqing	2008	0.0720212	0.149569	0.0808466	0.257058	0.199561	0.132854	0.0808466	1.31863	0.28705	0.0524929	4.63857	5.40268	0.000923509	0.0205856
Chongqing	2009	0.0715139	0.145202	0.142961	0.455342	0.0319013	0.047008	0.142961	1.34938	0.146942	0.0544362	5.05899	6.3081	0.000858428	0.0267135
Chongqing	2010	0.0822941	0.148506	0.247968	0.222131	0.0870759	0.235076	0.247968	1.35039	0.245504	0.057108	4.99009	6.04025	0.000616934	0.0181677
Chongqing	2011	0.0916657	0.14335	0.313503	0.222011	0.00765971	0.479721	0.313503	1.12554	0.263728	0.0582962	5.94915	6.86589	0.000570538	0.0367717
Chongqing	2012	0.0799742	0.109198	0.0157159	0.110814	0.0597606	0.169652	0.0157159	1.12536	0.368779	0.0500158	5.30237	7.05012	0.000453043	0.0171577
Chongqing	2013	0.0892071	0.177339	0.0944565	0.0547025	0.110416	0.280083	0.0944565	1.16682	0.344428	0.0582812	5.02544	7.40306	0.000352081	0.0106657
Chongqing	2014	0.10328	0.117301	0.0952499	0.0229238	0.0989555	0.213201	0.0952499	0.997435	0.348267	0.0662826	6.12786	7.40792	0.00035406	0.0264889
Chongqing	2015	0.101193	0.0899506	0.0695508	0.120062	0.0636568	0.0274807	0.0695508	1.05095	0.378891	0.0678851	7.17817	7.81076	0.000370329	0.0676103
Chongqing	2016	0.102364	0.0791647	0.0960312	0.136447	0.0323339	0.152742	0.0960312	1.22744	0.313815	0.0704175	7.00616	7.81157	0.000319076	0.0502515
Chongqing	2017	0.0908398	0.0505081	-0.0422941	0.0990619	-0.0603075	0.0725701	-0.0422941	1.39614	0.323067	0.0625222			0
Chongqing	2018	0.0797791	0.0566127	0.0406396	0.0738504	-0.0641779	0.221321	0.0406396	1.39974	0.352271	0.065282	7.11794	8.4375	0.000378574	0.0656266
Chongqing	2019	0.0691544	0.0939583	0.102979	0.0140259	-0.0685792	0.0921335	0.102979	1.39505	0.327975	0.0547518	7.19324	8.29305	0.000361533	0.0668661
Chongqing	2020	0.0775591	0.0621628	-0.51611	0.0706384	0.0506153	-0.471741	-0.51611	1.40875	0.326496	0.0646404	7.44883	8.44806	0.000346661	0.0799475
Chongqing	2021	0.0966744	0.114572	-0.00998221	0.110881	-0.00536033	0.112943	-0.00998221	1.21838	0.339913	0.0775456	7.56183	8.41028	0.000292826	0.0744804
Sichuan	2002	0.0400336	0.0452948	0.142819	0.127264	0.0630112	0.0856532	0.142819	1.12628	0.149792	0.0450877	3.70207	4.58497	0.00158441	0.0173464
Sichuan	2003	0.0431327	0.0433321	0.291334	0.153187	-0.0637219	0.192766	0.291334	1.14702	0.0426727	0.0472302	5.17424	5.56068	0.00178263	0.0608634
Sichuan	2004	0.0494335	0.0415324	0.346045	0.225083	-0.0440738	0.00354237	0.346045	1.0511	0.0501207	0.048219	5.0603	5.79301	0.00127807	0.0398142
Sichuan	2005	0.0542881	0.226796	0.238956	0.124301	0.100363	0.148677	0.238956	1.06368	0.0741944	0.0487912	5.40959	5.56452	0.00107845	0.0445646
Sichuan	2006	0.0633922	0.151804	0.21605	0.227609	0.0561954	0.406339	0.21605	1.08191	0.0467056	0.052583	5.60203	5.94803	0.00086879	0.0420244
Sichuan	2007	0.078002	0.152475	0.260517	0.271298	0.104164	0.260647	0.260517	1.11013	0.0776444	0.0622883	5.93914	6.76041	0.000670847	0.0428781
Sichuan	2008	0.0807436	0.165761	0.145541	0.220732	0.167932	0.169003	0.145541	1.10339	0.085742	0.0622687	5.96989	6.74993	0.000496239	0.0325398
Sichuan	2009	0.0845883	0.106745	0.165504	0.171737	0.0571489	0.0937813	0.165504	1.1254	0.0752941	0.0635626	6.31289	7.17089	0.000424694	0.0371107
Sichuan	2010	0.099435	0.168889	0.105225	0.261905	0.149879	0.157	0.105225	0.914673	-0.0566872	0.0689986	4.93149	7.2807	0.000253829	0.00713317
Sichuan	2011	0.111042	0.162123	0.209686	0.230403	0.0934671	0.478813	0.209686	1.01479	0.103867	0.0701203	6.38273	7.58325	0.000250055	0.0231748
Sichuan	2012	0.106083	0.0913279	-0.0408151	0.162785	0.0177413	0.0607584	-0.0408151	1.1449	0.221853	0.0714051	6.37938	8.52794	0.000243864	0.0225372
Sichuan	2013	0.0926821	0.221174	0.186816	0.0982392	-0.00860607	0.23932	0.186816	1.11652	0.211695	0.0631218	6.59429	8.52298	0.000217325	0.0240882
Sichuan	2014	0.084191	0.101923	0.096156	0.0620214	0.00316817	0.108372	0.096156	1.13477	0.215099	0.0540206	6.90401	8.8371	0.000212507	0.0306651
Sichuan	2015	0.076087	0.0684847	0.0953937	-0.0284162	-0.0596892	-0.0697228	0.0953937	1.16414	0.223209	0.0489308	6.90231	8.81567	0.000210621	0.0303488
Sichuan	2016	0.0821128	0.0830743	0.131738	0.0231738	-0.0366091	0.110804	0.131738	1.29377	0.0972681	0.0535035	6.96691	8.95674	0.000191938	0.0292288
Sichuan	2017	0.0830777	0.0657347	0.1006	0.0800443	-0.0367452	0.263509	0.1006	1.36583	0.106389	0.0701985			0
Sichuan	2018	0.0839283	0.160618	0.117876	0.150768	-0.0381469	0.348461	0.117876	1.37122	0.166972	0.0698013	7.05515	9.16639	0.000191806	0.0315044
Sichuan	2019	0.0846838	0.0515256	0.111789	0.0810945	-0.0396598	0.135037	0.111789	1.35634	0.15145	0.0648715	7.36193	9.25989	0.000190883	0.0408339
Sichuan	2020	0.0831976	0.0690261	0.0488205	0.0242832	0.0215892	0.113356	0.0488205	1.38725	0.156005	0.0676816	7.49932	9.44074	0.000182744	0.0440285
Sichuan	2021	0.0944359	0.127635	0.0336229	0.13102	0.0347869	0.208863	0.0336229	1.17362	0.200556	0.0790788	7.79084	9.57596	0.000162534	0.0504519
Guizhou	2002	0.0219367	0.354592	0.049926	0.131241	0.131708	0.0618643	0.049926	1.26393	0.160937	0.0226834	2.71422	2.83321	0.00443892	0.0246834
Guizhou	2003	0.0330953	0.26177	0.364633	0.246179	-0.136584	0.16238	0.364633	1.47844	0.0612061	0.0376756	2.93289	4.00733	0.0039848	0.0255182
Guizhou	2004	0.0377933	0.207463	0.372697	0.259889	-0.0870238	-0.0225691	0.372697	1.70336	0.226034	0.0432834	2.79703	4.34381	0.00306068	0.0179414
Guizhou	2005	0.0416635	0.0840979	0.151815	0.197374	0.0228765	-0.00731358	0.151815	1.49206	0.338985	0.0470642	3.13481	4.58497	0.0028715	0.0210537
Guizhou	2006	0.0610741	0.184619	0.241063	0.181689	-0.0583972	0.279546	0.241063	1.56548	0.4886	0.0702607	3.3042	5.29832	0.00260235	0.0214434
Guizhou	2007	0.0811962	0.134729	0.256497	0.20315	-0.0164944	0.119308	0.256497	1.74419	0.659217	0.0868084	3.48718	5.73657	0.00215595	0.0202129
Guizhou	2008	0.063025	0.246134	0.182521	0.196688	0.0158766	0.0496323	0.182521	1.71449	0.659038	0.0652344	3.39324	5.69709	0.00177028	0.0155272
Guizhou	2009	0.0601405	0.120496	0.0671372	0.0241217	-0.00110059	-0.053714	0.0671372	1.37422	0.406242	0.0660312	3.65868	6.26149	0.00177926	0.0188738
Guizhou	2010	0.0781919	0.162039	0.183833	0.167558	0.0136624	0.092482	0.183833	1.28057	0.450423	0.0865614	4.06294	6.25383	0.00165441	0.0236764
Guizhou	2011	0.0968409	0.198053	0.315082	0.161768	0.00978261	0.484622	0.315082	1.15259	0.540431	0.0913401	4.0945	6.45677	0.00119015	0.017443
Guizhou	2012	0.108764	0.0280398	0.12205	0.267815	-0.0330248	0.178974	0.12205	0.771408	0.592834	0.112505	4.33479	6.87316	0.00116104	0.0204389
Guizhou	2013	0.0989672	0.198441	0.203849	0.212634	0.0599786	0.344073	0.203849	0.551644	0.635896	0.102044	4.48027	7.02019	0.000945241	0.0186207
Guizhou	2014	0.0908998	0.0977449	0.0370868	0.212991	0.191136	0.245134	0.0370868	0.471843	0.627009	0.0881929	4.66513	7.28207	0.000809236	0.0184184
Guizhou	2015	0.086948	0.0928435	0.136002	0.101151	0.0566038	0.084082	0.136002	0.722375	0.489239	0.0835862	4.60478	7.02287	0.000667956	0.0145001
Guizhou	2016	0.094295	0.120341	0.106235	0.144587	0.0540721	0.187974	0.106235	1.11266	0.631332	0.0858785	4.92097	7.02287	0.000602036	0.0167773
Guizhou	2017	0.0945	0.0543508	0.034862	0.183068	-0.0511927	0.170222	0.034862	1.21787	0.468005	0.118185			0
Guizhou	2018	0.0946836	0.205285	-0.0254648	0.103993	-0.0539548	0.156233	-0.0254648	1.21042	0.464461	0.142851	5.34653	7.50163	0.000864849	0.0339497
Guizhou	2019	0.094849	0.0838643	0.0970542	0.0414228	-0.057032	0.0997343	0.0970542	1.15728	0.475405	0.119496	5.25049	7.38399	0.000730268	0.026518
Guizhou	2020	0.107885	0.0608714	0.0264368	0.0321986	-0.0422746	0.0214797	0.0264368	1.2366	0.621133	0.151713	5.4971	7.54645	0.000805919	0.0357698
Guizhou	2021	0.112542	0.0913222	0.041483	0.141598	0.0464844	0.231825	0.041483	1.02573	0.640616	0.142003	5.52171	7.64252	0.000723854	0.0327813
Yunnan	2002	0.0417651	0.00166627	0.129784	0.102491	0.0255494	0.0354469	0.129784	0.87373	0.106548	0.0557019	1.90109	3.82864	0.00163645	0.00576146
Yunnan	2003	0.0507721	0.0016635	0.214374	0.128846	-0.0700348	0.114118	0.214374	0.799748	0.173732	0.0714231	1.54073	4.94164	0.00117896	0.00357192
Yunnan	2004	0.0611837	0.00166074	12.4327	0.210521	-0.0256257	9.20803	12.4327	0.842303	0.246216	0.0792168	1.81362	5.0626	0.00105748	0.00357578
Yunnan	2005	0.0694223	0.355282	-0.878153	0.0798838	0.0174556	-0.895543	-0.878153	0.867756	0.0656587	0.0840139	1.80068	5.11799	0.000848091	0.00285123
Yunnan	2006	0.0776394	0.11447	0.264456	0.176919	0.016062	0.406754	0.264456	0.85986	0.108224	0.084274	1.78678	4.04305	0.000653812	0.0021846
Yunnan	2007	0.0851445	0.0780931	0.194507	0.241161	0.0639762	0.15115	0.194507	0.890448	0.272943	0.0865077	2.82765	5.50126	0.000802987	0.00480084
Yunnan	2008	0.0610207	0.144873	0.145202	0.166252	0.0300647	0.0307041	0.145202	0.919532	0.373871	0.05466	2.86464	4.36945	0.000724008	0.00443375
Yunnan	2009	0.0651364	4.23496e-05	0.0022322	0.0312747	-0.00610894	-0.115725	0.0022322	0.704496	0.152913	0.0703594	3.35025	5.52146	0.000845093	0.00719155
Yunnan	2010	0.0893997	0.209029	0.140994	0.202413	0.0792214	0.121048	0.140994	0.647875	0.212903	0.0918134	3.26206	4.70048	0.000651683	0.0052148
Yunnan	2011	0.0850926	0.15317	0.216321	0.107769	-0.011707	0.343906	0.216321	0.585538	0.289452	0.0798024	3.68631	5.60212	0.000605313	0.00655136
Yunnan	2012	0.0708771	0.110895	-0.014798	0.205463	0.121178	0.200264	-0.014798	0.460958	0.180882	0.0637794	3.61057	6.01372	0.000530746	0.00543704
Yunnan	2013	0.0682779	0.111691	0.0789478	0.0926217	0.0221302	0.16161	0.0789478	0.499628	0.241784	0.0600512	3.9593	5.88332	0.000518088	0.0068594
Yunnan	2014	0.0544476	0.0615116	0.0257061	0.0737015	0.0145272	0.048881	0.0257061	0.470462	0.279747	0.0432992	4.0244	5.96615	0.000496095	0.00689666
Yunnan	2015	0.0506624	0.0635542	-0.00602392	0.0295636	-0.0308413	-0.129955	-0.00602392	0.513481	0.437028	0.0418128	3.88607	5.82008	0.000503197	0.00630848
Yunnan	2016	0.0402659	0.0814762	0.0887152	0.0327467	-0.0352323	0.0701046	0.0887152	0.529489	0.351164	0.0352721	3.94738	6.10032	0.000488757	0.00641372
Yunnan	2017	0.0508686	0.0884113	0.213013	0.0843201	-0.0252295	0.409209	0.213013	0.776352	0.52739	0.078968			0
Yunnan	2018	0.0605666	0.144822	0.188648	0.226518	-0.0258825	0.452114	0.188648	0.849414	0.556404	0.123063	4.56285	6.55678	0.000755391	0.0158692
Yunnan	2019	0.0694709	0.221931	0.100133	0.138924	-0.0265702	0.138446	0.100133	0.807843	0.561592	0.0612784	4.71511	6.46459	0.000393563	0.00931689
Yunnan	2020	0.0698285	0.0658596	0.0682228	0.0495638	-0.0401466	0.065426	0.0682228	0.814998	0.578625	0.0673353	5.98784	6.64379	0.000491184	0.0326934
Yunnan	2021	0.0786043	0.0841329	0.179982	0.182449	0.0117842	0.349359	0.179982	0.731307	0.670542	0.0706408	5.07354	6.72383	0.000349828	0.0110143
Shaanxi	2002	0.0309344	0.645643	0.0773048	0.166237	0.0861275	0.0456714	0.0773048	0.989076	-0.0795126	0.0274796	3.8759	5.0689	0.00355027	0.0441742
Shaanxi	2003	0.0367304	0.392335	0.319221	0.220019	-0.119144	0.146396	0.319221	0.956813	-0.132913	0.0416556	4.1815	5.42053	0.00327596	0.0512874
Shaanxi	2004	0.031871	0.281782	0.287093	0.278475	-0.0318061	-0.0280944	0.287093	0.823069	-0.110649	0.0303678	4.54982	5.22036	0.00271077	0.0563716
Shaanxi	2005	0.0279275	0.0185157	0.28129	0.405509	0.0192045	0.10031	0.28129	0.82758	-0.0598636	0.0234423	4.64294	5.97889	0.00223172	0.0499173
Shaanxi	2006	0.0485429	0.18872	0.338822	0.329654	0.0139567	0.486404	0.338822	0.968378	0.0311291	0.0444925	4.9009	5.65599	0.00171371	0.0469996
Shaanxi	2007	0.0638763	0.130492	0.289375	0.241153	0.0105192	0.180144	0.289375	0.967523	0.106874	0.063568	5.04391	6.2691	0.00135139	0.0415488
Shaanxi	2008	0.0616036	0.166158	0.183165	0.256449	0.0667774	0.102825	0.183165	1.11117	0.11085	0.0626987	5.10865	6.1591	0.00108807	0.0352378
Shaanxi	2009	0.054183	0.113816	0.125856	0.0797877	0.0412125	0.0406448	0.125856	1.09915	-0.127134	0.0553819	4.72539	6.72623	0.000856128	0.0204321
Shaanxi	2010	0.0832037	0.110423	0.198174	0.255482	0.100698	0.200656	0.198174	1.07349	-0.0865765	0.0785288	5.06643	6.59578	0.000690071	0.021603
Shaanxi	2011	0.0817575	0.283298	0.241528	0.237894	0.017663	0.412522	0.241528	1.14329	-0.0382872	0.0713348	5.35592	7.17931	0.000552658	0.021861
Shaanxi	2012	0.0782829	0.133233	0.064307	0.222707	0.0445643	0.208033	0.064307	1.2685	0.0998236	0.0682181	5.39976	7.3815	0.000494777	0.0202824
Shaanxi	2013	0.0726375	0.112045	0.108232	0.0971773	0.0428028	0.21727	0.108232	1.35391	-0.00093987	0.062189	5.38596	7.73892	0.000430707	0.0174587
Shaanxi	2014	0.0633636	0.108481	-0.0187689	0.104692	0.143324	0.130786	-0.0187689	1.39356	0.0130159	0.0585472	5.71327	7.63868	0.00041619	0.0220622
Shaanxi	2015	0.0573566	0.105519	0.169883	-0.0415334	-0.106275	-0.0556848	0.169883	1.36277	-0.020594	0.0549083	5.87388	7.62852	0.000409326	0.024782
Shaanxi	2016	0.0643497	0.0541343	0.103901	0.0565855	0.00663735	0.132119	0.103901	1.41266	0.0921037	0.0631523	6.15135	7.81521	0.000391112	0.029842
Shaanxi	2017	0.0621083	0.102911	0.0617161	0.180306	-0.0129753	0.248948	0.0617161	1.38032	0.252535	0.0891775			0
Shaanxi	2018	0.0601771	0.109241	0.0704725	0.124608	-0.0131459	0.324843	0.0704725	1.4037	0.261551	0.0692802	5.93543	7.92516	0.000366049	0.0233244
Shaanxi	2019	0.0584959	0.0956098	0.0691204	0.0593141	-0.013321	0.121412	0.0691204	1.39346	0.0949639	0.059444	6.44584	8.28879	0.000340054	0.0332399
Shaanxi	2020	0.0520847	0.0731543	0.0639945	-0.0600443	-0.00785254	0.0969128	0.0639945	1.3817	0.0657763	0.0610215	6.30752	8.44333	0.00034657	0.0301477
Shaanxi	2021	0.0564248	0.110841	0.077614	0.25064	-0.0207448	0.192678	0.077614	1.21758	0.122801	0.0607695	6.91593	8.55487	0.000316897	0.0461975
Gansu	2002	0.0187797	0.0374134	0.047675	0.120714	0.0277738	-0.0377233	0.047675	1.07905	0.0852877	0.0120919	1.1351	1.09861	0.00162049	0.00444202
Gansu	2003	0.0131888	0.0360641	0.277613	0.163088	-0.142817	0.0804008	0.277613	1.01632	0.359295	0.00510163	1.06688	2.30259	0.00122863	0.00334692
Gansu	2004	0.0104254	0.0348088	0.723436	0.283929	-0.188661	0.0905599	0.723436	1.2697	0.448704	-9.01115e-05	1.4945	2.63906	0.00122429	0.00365124
Gansu	2005	0.00799025	0.240033	0.236394	0.146504	0.0269739	0.0698491	0.236394	1.17725	-0.00468261	-0.002956	1.35264	3.8712	0.000859872	0.00245864
Gansu	2006	0.0150886	0.142197	0.23344	0.248775	0.0270535	0.387092	0.23344	1.35815	0.0437003	0.00761444	1.63428	3.43399	0.000799236	0.00250672
Gansu	2007	0.0506116	0.2528	0.384647	0.251725	-0.0553541	0.18473	0.384647	1.22533	-0.102867	0.0433643	1.62417	2.77259	0.00061874	0.00193306
Gansu	2008	0.0059824	0.172112	0.0979394	0.114527	0.023035	-0.0185769	0.0979394	1.25991	-0.139086	-0.00373225	2.03662	3.63759	0.000670299	0.00252262
Gansu	2009	0.039798	0.0357414	0.0409025	0.000921799	-0.0197511	-0.0942116	0.0409025	0.932131	-0.482306	0.0353195	2.22015	4.46591	0.000701068	0.00290788
Gansu	2010	0.0414841	0.0862508	0.250495	0.283946	0.0314326	0.17423	0.250495	0.803769	-0.45868	0.0314232	2.83508	4.7362	0.000673884	0.00404837
Gansu	2011	0.0330255	0.288894	0.46175	0.156384	-0.151201	0.387116	0.46175	0.70615	-0.422675	0.0189005	3.02734	4.93447	0.00055611	0.00379189
Gansu	2012	0.0292311	0.151548	0.0351604	0.125554	0.000787112	0.125709	0.0351604	0.523328	-0.334152	0.010069	3.42073	5.51745	0.000541985	0.00484698
Gansu	2013	0.0293733	0.103719	0.131091	0.0756459	0.0194507	0.214556	0.131091	0.328801	-0.21432	0.0126276	3.38452	5.39363	0.000472196	0.00411628
Gansu	2014	0.02538	0.0712862	0.0177322	0.0552276	0.0480487	0.0751142	0.0177322	0.445828	0.297712	0.00778206	3.72918	5.68017	0.000485459	0.00542128
Gansu	2015	0.00253158	0.0205493	-0.0397582	-0.180457	-0.0830822	-0.20479	-0.0397582	0.405744	0.329278	-0.0168177	3.90446	5.30827	0.000530705	0.00674493
Gansu	2016	0.0247996	0.0529549	-0.0161531	0.00953468	-0.0577465	-0.055538	-0.0161531	0.545419	0.0848823	0.0121243	4.12801	5.44674	0.000616063	0.00926095
Gansu	2017	0.0286955	0.112968	0.0393648	0.0352437	-0.0572164	0.167852	0.0393648	1.05357	0.0417407	0.0246877			0
Gansu	2018	0.0327366	0.155212	0.0581463	0.236696	-0.0606888	0.246497	0.0581463	1.18703	0.244387	0.0194085	4.56159	5.84064	0.000614088	0.012888
Gansu	2019	0.0369313	0.0706778	0.0154015	0.146154	-0.0646099	0.00970214	0.0154015	1.09397	0.160277	0.0288929	4.28428	5.55683	0.00071893	0.0121744
Gansu	2020	0.0390948	0.049099	0.0508758	0.00594701	-0.075188	0.0098605	0.0508758	1.0081	-0.29066	0.0356396	4.40295	5.64545	0.000747165	0.0138628
Gansu	2021	0.0579555	0.0866035	-0.0838602	0.225641	0.0487805	0.0859518	-0.0838602	0.925076	-0.3623	0.0516763	4.83931	6.1203	0.000606984	0.0158518
Qinghai	2002	0.0339092	-0.0851875	0.143167	0.148902	-0.0139186	0.00739148	0.143167	1.3133	0.367764	0.0445127	0.0443996	2.56495	0.00037861	0.00891447
Qinghai	2003	0.0274893	-0.0931201	0.186335	0.217479	-0.00217155	0.167818	0.186335	1.03871	0.293108	0.0333595	-2.38597	1.38629	-0.0170074	0.000655784
Qinghai	2004	0.0515462	-0.102682	0.318782	0.316544	-0.0190424	0.00896223	0.318782	1.38403	0.445674	0.0784129	0	0	0	0
Qinghai	2005	0.0681313	0.337903	0.341794	0.238386	-0.0194121	0.10861	0.341794	1.31381	0.267153	0.106996	-2.04022	0	-0.00922634	0.000587889
Qinghai	2006	0.105568	0.199617	0.341276	0.28244	0.0395928	0.526778	0.341276	1.31432	0.0829056	0.148114	-2.30659	3.55535	-0.00768071	0.000331657
Qinghai	2007	0.0969479	0.158542	0.225703	0.327362	0.112078	0.234616	0.225703	1.00744	-0.154085	0.133955	-3.44202	3.49651	-0.00800339	7.44065e-05
Qinghai	2008	0.0962316	0.182462	0.287425	0.247552	0.108611	0.247063	0.287425	1.33158	0.0796287	0.139116	0	0	0	0
Qinghai	2009	0.0609284	-0.0160043	-0.0184113	0.0788927	0.0564872	-0.0793932	-0.0184113	1.06128	-0.445854	0.0991403	-2.96365	3.04452	-0.00492817	8.5854e-05
Qinghai	2010	0.0712178	0.202273	0.148238	0.258012	0.0960735	0.145782	0.148238	0.950881	-0.17337	0.103463	-3.8411	0	-0.00460392	2.57338e-05
Qinghai	2011	0.0654894	0.237148	0.391413	0.274376	0.0144817	0.578103	0.391413	0.72398	0.123133	0.0853089	-1.1093	0	-0.000952139	0.000283067
Qinghai	2012	0.0430865	0.21089	0.0212793	0.15447	0.0408264	0.155047	0.0212793	0.829678	0.12624	0.0509898	-0.942635	1.09861	-0.000773615	0.000319743
Qinghai	2013	0.0305124	0.0576314	0.0565675	0.084105	0.0870978	0.209817	0.0565675	0.57756	0.0380104	0.0300505	0.00647897	2.77259	4.78605e-06	0.000743507
Qinghai	2014	0.0207024	0.133821	0.100832	0.0201369	0.0405046	0.154528	0.100832	0.336073	0.0284399	0.00810447	0.118849	2.07944	7.85011e-05	0.000743867
Qinghai	2015	0.00960081	0.00512479	0.0738439	-0.0228938	-0.0414805	-0.0703642	0.0738439	0.274112	0.260591	-0.00923471	1.70875	2.77259	0.00112713	0.00364247
Qinghai	2016	0.0239711	0.0673335	0.175251	0.030274	-0.0246338	0.167851	0.175251	0.352228	0.397557	0.0242668	3.03906	5.17615	0.00190122	0.0130659
Qinghai	2017	-0.0362037	0.0827772	-0.0316399	-0.110254	-0.0805461	0.0611448	-0.0316399	1.14316	0.219057	-0.0328933			0
Qinghai	2018	-0.10017	0.0768868	0.096013	0.0956315	-0.0876021	0.254111	0.096013	1.00065	0.352592	0.0600958	3.29521	5.38907	0.00216974	0.0177671
Qinghai	2019	-0.168297	0.134445	-0.0369592	0.0339738	-0.096013	-0.0745146	-0.0369592	1.03011	0.376159	-0.400879	3.44776	5.14166	0.00226758	0.0206713
Qinghai	2020	0.0188397	0.0571881	0.0846992	-0.0199168	-0.117912	-0.00579063	0.0846992	1.04163	0.313789	0.0163861	3.95514	5.2933	0.00250036	0.0330018
Qinghai	2021	0.0770159	0.163431	0.252039	0.193874	0.129592	0.598467	0.252039	0.703757	0.41037	0.0873177	3.82683	4.97673	0.00168805	0.0202544
Ningxia	2002	0.0286629	0.209309	-0.0716363	0.148648	0.294983	0.0743807	-0.0716363	1.31865	0.450942	0.021176	0.143841	2.77259	0.000653643	0.00524721
Ningxia	2003	0.0312438	0.173081	0.49372	0.260844	-0.237087	0.124233	0.49372	1.30811	0.430411	0.0226009	0.341602	2.56495	0.00135686	0.00558945
Ningxia	2004	0.028711	0.147544	0.268531	0.302921	0.149404	0.13717	0.268531	1.46983	0.302057	0.020912	0.313423	0	0.000896621	0.00391378
Ningxia	2005	0.0269684	0.133172	0.190206	0.184464	0.0172766	0.0201578	0.190206	1.44562	0.326814	0.0199616	1.49649	2.99573	0.00334516	0.00998297
Ningxia	2006	0.0325412	0.178163	0.359	0.246012	-0.0492183	0.414798	0.359	1.5281	0.341894	0.0228091	2.06383	2.19722	0.00353673	0.013497
Ningxia	2007	0.0508261	0.224796	0.198334	0.342329	0.045676	0.134974	0.198334	1.57809	0.34936	0.0356497	2.08375	0	0.00287703	0.0110933
Ningxia	2008	0.030754	0.176636	0.251194	0.251128	0.00232964	0.0957784	0.251194	1.79198	0.308969	0.0135437	2.65762	3.3673	0.00289341	0.0155277
Ningxia	2009	0.0475057	0.0615251	-0.00217723	0.0785311	0.0830912	-0.040602	-0.00217723	1.84755	-0.00221318	0.0504271	2.59385	3.7612	0.00276592	0.0142689
Ningxia	2010	0.0496848	0.209938	0.204042	0.191492	0.083691	0.187893	0.204042	1.86278	0.194617	0.0469144	2.87956	2.89037	0.00219093	0.0135481
Ningxia	2011	0.0578769	0.201049	0.136511	0.223693	0.0381188	0.319033	0.136511	1.82851	0.482207	0.0522264	2.78221	4.74493	0.00169471	0.00984018
Ningxia	2012	0.0355841	0.113793	0.1967	0.125214	0.0120887	0.316075	0.1967	1.6321	0.449198	0.0219096	2.46664	4.82831	0.00128644	0.00614513
Ningxia	2013	0.038435	0.0963508	0.106078	0.0757541	0.0700403	0.246636	0.106078	1.01527	0.439582	0.0303212	2.64266	5.33754	0.00114143	0.00606876
Ningxia	2014	0.0241415	0.153969	0.00646662	0.0694082	0.0228974	0.0376982	0.00646662	0.81617	0.363615	0.0148756	2.88497	4.23411	0.00121643	0.00754874
Ningxia	2015	0.0277292	0.032142	0.0674014	0.0497631	-0.0176496	-0.0529674	0.0674014	1.01094	0.414309	0.0240356	3.81696	4.15888	0.00156478	0.0186389
Ningxia	2016	0.0342443	0.0198311	0.13339	0.0991409	-0.0214724	0.129905	0.13339	1.1433	0.43647	0.0354336	4.16682	5.26269	0.00159841	0.0247464
Ningxia	2017	0.033914	0.06861	0.101163	0.0728361	-0.0203015	0.285736	0.101163	1.11874	0.630515	0.0365224	0		0
Ningxia	2018	0.0336326	0.1033	0.117079	0.152838	-0.0207223	0.371911	0.117079	1.16049	0.653909	0.0346265	4.73171	5.20949	0.0013655	0.0327514
Ningxia	2019	0.0333901	0.161244	0.109855	0.0827756	-0.0211607	0.154889	0.109855	0.939274	0.674348	0.0387713	4.72622	5.52545	0.00144285	0.034457
Ningxia	2020	0.0360915	0.0866888	0.137336	0.0304518	-0.0414878	0.132773	0.137336	1.19022	0.586565	0.0440425	4.88047	5.93754	0.00155917	0.042072
Xinjiang	2021	0.0692704	0.0833727	0.00755512	0.28667	0.0800995	0.229976	0.00755512	0.951408	0.67541	0.0891868	5.14292	5.84932	0.00118001	0.0392843
Xinjiang	2002	0.0245575	0.176346	-0.0025647	0.0751572	0.101329	-0.0183026	-0.0025647	1.00991	-0.255871	0.0230172	0	1.09861	0	0
Xinjiang	2003	0.0298855	0.14991	0.399518	0.219275	-0.187934	0.121197	0.399518	1.04959	-0.0519658	0.0305147	0	0	0	0
Xinjiang	2004	0.0193932	0.130367	0.326033	0.307681	-0.00381129	0.0302618	0.326033	1.0715	-0.0377544	0.0111222	0.681884	1.60944	0.000737391	0.00213858
Xinjiang	2005	0.0104941	0.0800349	0.222069	0.243395	0.0224705	0.0528163	0.222069	1.1231	0.220308	-0.000231462	1.31373	2.70805	0.00112622	0.00318906
Xinjiang	2006	0.0176559	0.128438	0.317367	0.27346	-0.0499635	0.370381	0.317367	1.17755	0.557422	0.00781375	1.70183	1.79176	0.00118624	0.00382254
Xinjiang	2007	0.0402527	0.222394	0.0773329	0.15622	0.20691	0.177703	0.0773329	1.13236	0.697573	0.0318973	1.61144	2.30259	0.000833882	0.00259256
Xinjiang	2008	0.0123061	0.215668	0.248633	0.236884	0.0702926	0.167682	0.248633	1.26993	0.855014	0.00304052	0.52406	2.63906	0.000209384	0.000674776
Xinjiang	2009	0.055877	0.0987689	0.0253092	-0.117379	0.0398217	-0.0535578	0.0253092	1.29768	0.68635	0.0578981	0.672664	3.97029	0.000260979	0.000760225
Xinjiang	2010	0.0927787	0.152847	0.310402	0.339476	0.0297228	0.228443	0.310402	1.29632	0.723101	0.0827657	1.11964	2.70805	0.000313596	0.000858116
Xinjiang	2011	0.0415891	0.2626	0.222114	0.203565	0.00194283	0.368956	0.222114	1.07735	0.745224	0.032829	2.24541	3.3322	0.000509289	0.00214209
Xinjiang	2012	0.0430643	0.187749	-0.00922774	0.104072	0.0903601	0.173871	-0.00922774	1.0104	0.783941	0.0373938	-1.49032	1.38629	-0.000310865	4.69952e-05
Xinjiang	2013	0.0419794	0.0908151	0.0807194	0.0619	0.0850567	0.235149	0.0807194	0.994998	0.810741	0.0369342	0.814178	4.02535	0.000143709	0.000398434
Xinjiang	2014	0.0377775	0.110774	-0.016855	0.0908074	0.100445	0.0904995	-0.016855	1.03119	0.827204	0.031282	0.636635	3.95124	0.000106101	0.000315005
Xinjiang	2015	0.0376058	0.0236075	-0.0705025	-0.100856	-0.022766	-0.179615	-0.0705025	0.937913	0.721373	0.0378066	3.23487	5.05625	0.000578824	0.00454544
Xinjiang	2016	0.0577095	0.0265693	0.0593493	-0.00215713	0.00718485	0.0870201	0.0593493	1.1754	0.756596	0.0761657	3.60869	4.7185	0.000609456	0.00623486
Xinjiang	2017	0.0504338	0.102963	0.17446	0.253937	-0.00417927	0.393885	0.17446	1.25637	0.78316	0.055486			0
Xinjiang	2018	0.043606	0.0809194	-0.00654612	0.167908	-0.00419683	0.240673	-0.00654612	1.23941	0.728888	0.0512262	3.8388	5.18178	0.00054657	0.00661635
Xinjiang	2019	0.037186	0.0780463	0.0249981	0.0948364	-0.0042145	0.0850545	0.0249981	1.21082	0.714162	0.0388369	2.74619	4.65396	0.000368992	0.00209384
Xinjiang	2020	0.0387446	0.0147321	-0.0110395	-0.0408006	0.0161996	0.0442741	-0.0110395	1.17135	0.688206	0.0458894	2.2769	5.14166	0.00029796	0.00127543
Xinjiang	2021	0.0962791	0.124104	-0.0120706	0.271169	0.0252047	0.144724	-0.0120706	1.05414	0.787805	0.120659	2.04976	5.01728	0.000198704	0.000752843
