# Supplementary material for: Navigating technological innovation and rising costs: Assessing economic performance in Chinese manufacturing
Source: PLoS One. 2025 Jan 3;20(1):e0316556. doi: 10.1371/journal.pone.0316556 (PMC11698398; doi:10.1371/journal.pone.0316556)
Supplement: S2 Data — (XLS) [file pone.0316556.s002.xls]

## Sheet: Sheet1
province	year	Number of patent applications	Number of active invention patents	Revenue from sales of new products	Revenue from sales of new products
beijing	2001	369	94	4246756	424.676
beijing	2002	779	18	4410981	441.098
beijing	2003	896	183	2233738	223.374
beijing	2004	679	477	4795049	479.505
beijing	2005	777	500	3.77731e+06	377.731
beijing	2006	944	490	4.22302e+06	422.302
beijing	2007	1418	2383	1.52379e+07	1523.79
beijing	2008	2856	2872	1.36434e+07	1364.34
beijing	2009	2958	2725	1.48354e+07	1483.54
beijing	2010	2804	2136	1.36078e+07	1360.78
beijing	2011	6225	4112	1.48958e+07	1489.58
beijing	2012	9972	7861	13152739	1315.27
beijing	2013	8308	8714	1.58446e+07	1584.46
beijing	2014	8906	10399	1.86511e+07	1865.11
beijing	2015	7837	13044	1.59781e+07	1597.81
beijing	2016	6775	16129	1.76843e+07	1768.43
beijing	2017
beijing	2018	7796	24753	20280793	2028.08
beijing	2019	9619	27149	21893124	2189.31
beijing	2020	11324	31243	2.48754e+07	2487.54
beijing	2021	14457	43932	5.3881e+07	5388.1
天 津	2001	63	8	3554627	355.463
天 津	2002	54	10	4583384	458.338
天 津	2003	461	347	4919859	491.986
天 津	2004	295	375	9157722	915.772
天 津	2005	393	113	8.95953e+06	895.953
tianjin	2006	541	115	9.76078e+06	976.078
tianjin	2007	563	274	8.99129e+06	899.129
tianjin	2008	1217	921	8394125	839.413
tianjin	2009	2464	918	7.78792e+06	778.792
tianjin	2010	1889	872	8.48194e+06	848.194
tianjin	2011	2764	1773	7.95095e+06	795.095
tianjin	2012	3441	2663	11564670	1156.47
tianjin	2013	3678	3456	18228710	1822.87
tianjin	2014	3670	3540	1.87918e+07	1879.18
tianjin	2015	3131	5023	1.7468e+07	1746.8
tianjin	2016	2982	6078	15989132	1598.91
tianjin	2017
tianjin	2018	2459	6504	10844171	1084.42
tianjin	2019	3083	5540	8238239	823.824
tianjin	2020	4459	6731	9.44117e+06	944.117
tianjin	2021	4690	7327	1.29645e+07	1296.45
hebei	2001	22	7	174919	17.4919
hebei	2002	24	5	177016	17.7016
hebei	2003	31	14	188423	18.8423
hebei	2004	82	38	217350	21.735
hebei	2005	118	42	233586	23.3586
hebei	2006	160	77	290936	29.0936
hebei	2007	164	107	367339	36.7339
hebei	2008	265	145	506422	50.6422
hebei	2009	481	455	580603	58.0603
hebei	2010	349	285	701062	70.1061
hebei	2011	521	485	813807	81.3807
hebei	2012	627	780	1537199	153.72
hebei	2013	883	928	1994115	199.411
hebei	2014	1228	1257	2.71064e+06	271.064
hebei	2015	1172	1899	3.41059e+06	341.059
hebei	2016	1553	2603	3.88946e+06	388.946
hebei	2017
hebei	2018	1633	3373	5261734	526.173
hebei	2019	4111	3716	6230760	623.076
hebei	2020	3059	4464	7158532	715.853
hebei	2021	3462	5528	8.8232e+06	882.32
shanxi	2001	2	1	42251	4.2251
shanxi	2002	9	4	43542	4.3542
shanxi	2003	45	10	42977	4.2977
shanxi	2004	17	14	53245	5.3245
shanxi	2005	18	8	74074.9	7.40749
shanxi	2006	55	12	133592	13.3592
shanxi	2007	65	36	353113	35.3113
shanxi	2008	70	51	226637	22.6637
shanxi	2009	127	91	206692	20.6692
shanxi	2010	100	79	478459	47.8459
shanxi	2011	234	150	294792	29.4792
shanxi	2012	376	250	461825	46.1825
shanxi	2013	452	277	473710	47.371
shanxi	2014	294	485	616688	61.6688
shanxi	2015	233	585	669986	66.9986
shanxi	2016	195	813	509415	50.9415
shanxi	2017
shanxi	2018	325	1012	1804079	180.408
shanxi	2019	429	1138	2769881	276.988
shanxi	2020	888	1365	3218403	321.84
shanxi	2021	922	1610	3.61922e+06	361.922
Inner Mongolia	2001	1		130	0.013
Inner Mongolia	2002
Inner Mongolia	2003	2	1	750	0.075
Inner Mongolia	2004	3	2	10575	1.0575
Inner Mongolia	2005	13	13	17419.6	1.74196
Inner Mongolia	2006	1	1	21142.4	2.11424
Inner Mongolia	2007		1	2300	0.23
Inner Mongolia	2008			1250	0.125
Inner Mongolia	2009	78	16	26846.3	2.68463
Inner Mongolia	2010	12	8	85620	8.562
Inner Mongolia	2011	54	32	65230.2	6.52302
Inner Mongolia	2012	39	34	104792	10.4792
Inner Mongolia	2013	58	51	181415	18.1415
Inner Mongolia	2014	62	42	143589	14.3589
Inner Mongolia	2015	125	121	424529	42.4529
Inner Mongolia	2016	99	147	865188	86.5188
Inner Mongolia	2017
Inner Mongolia	2018	273	390	2100003	210
Inner Mongolia	2019	476	394	361953	36.1953
Inner Mongolia	2020	438	671	490914	49.0914
Inner Mongolia	2021	465	718	945003	94.5003
Liaoning	2001	28	42	646152	64.6152
Liaoning	2002	58	45	1214238	121.424
Liaoning	2003	75	57	1778707	177.871
Liaoning	2004	306	99	1448569	144.857
Liaoning	2005	445	92	1.34462e+06	134.462
Liaoning	2006	284	184	1.15981e+06	115.981
Liaoning	2007	246	184	1.80774e+06	180.774
Liaoning	2008	452	154	2.81582e+06	281.582
Liaoning	2009	1331	744	1.6199e+06	161.99
Liaoning	2010	650	271	2.18548e+06	218.548
Liaoning	2011	1354	959	3.5834e+06	358.34
Liaoning	2012	1772	1580	3496976	349.698
Liaoning	2013	2267	1780	3.85256e+06	385.256
Liaoning	2014	2429	2050	3.60521e+06	360.521
Liaoning	2015	2383	3018	3.7122e+06	371.22
Liaoning	2016	2192	3459	4.3943e+06	439.43
Liaoning	2017
Liaoning	2018	2517	4943	5622287	562.229
Liaoning	2019	2807	4879	3328113	332.811
Liaoning	2020	2937	6432	3.86235e+06	386.235
Liaoning	2021	3684	7473	5.67433e+06	567.433
Jilin	2001	23	11	42540	4.254
Jilin	2002	28	14	24946	2.4946
Jilin	2003	79	26	75805	7.5805
Jilin	2004	193	42	125448	12.5448
Jilin	2005	126	30	97961.1	9.79611
Jilin	2006	84	126	159097	15.9097
Jilin	2007	133	146	215120	21.512
Jilin	2008	147	148	230952	23.0952
Jilin	2009	391	329	584976	58.4976
Jilin	2010	113	105	317110	31.711
Jilin	2011	355	265	732061	73.2061
Jilin	2012	542	559	993409	99.3409
Jilin	2013	708	606	1.3365e+06	133.65
Jilin	2014	605	596	1.29813e+06	129.813
Jilin	2015	360	769	1283218	128.322
Jilin	2016	368	950	1.89794e+06	189.794
Jilin	2017				0
Jilin	2018	638	1291	1362702	136.27
Jilin	2019	574	1295	1476949	147.695
Jilin	2020	795	1489	1.55531e+06	155.531
Jilin	2021	927	1769	1.62977e+06	162.977
Heilongjiang	2001	18	52	403698	40.3698
Heilongjiang	2002	86	28	558602	55.8602
Heilongjiang	2003	66	23	1026398	102.64
Heilongjiang	2004	90	41	104379	10.4379
Heilongjiang	2005	114	51	940483	94.0483
Heilongjiang	2006	123	86	172828	17.2828
Heilongjiang	2007	120	91	312176	31.2176
Heilongjiang	2008	185	109	356216	35.6216
Heilongjiang	2009	354	207	306470	30.647
Heilongjiang	2010	270	183	292694	29.2694
Heilongjiang	2011	592	494	462673	46.2673
Heilongjiang	2012	736	608	576704	57.6704
Heilongjiang	2013	836	593	655478	65.5478
Heilongjiang	2014	1206	626	777346	77.7346
Heilongjiang	2015	1048	922	761124	76.1124
Heilongjiang	2016	1065	1117	967718	96.7718
Heilongjiang	2017
Heilongjiang	2018	418	922	387785	38.7785
Heilongjiang	2019	757	1482	1834894	183.489
Heilongjiang	2020	826	1629	1.69941e+06	169.941
Heilongjiang	2021	973	2102	2.63202e+06	263.202
Shanghai	2001	112	31	5381837	538.184
Shanghai	2002	460	61	6798668	679.867
Shanghai	2003	835	318	5455262	545.526
Shanghai	2004	1804	247	8172256	817.226
Shanghai	2005	1445	264	1.25718e+07	1257.18
Shanghai	2006	1719	562	1.53677e+07	1536.77
Shanghai	2007	1931	345	1.40898e+07	1408.98
Shanghai	2008	1639	658	1.60632e+07	1606.32
Shanghai	2009	4130	2960	1.22919e+07	1229.19
Shanghai	2010	3453	2509	1.1762e+07	1176.2
Shanghai	2011	5031	3596	9957527	995.753
Shanghai	2012	6174	4953	8484068	848.407
Shanghai	2013	7088	5359	7.95011e+06	795.011
Shanghai	2014	8170	8407	9462702	946.27
Shanghai	2015	7229	10987	1.03542e+07	1035.42
Shanghai	2016	7645	13930	1.1464e+07	1146.4
Shanghai	2017
Shanghai	2018	8191	16204	14096504	1409.65
Shanghai	2019	9501	20036	16051846	1605.18
Shanghai	2020	10985	23884	1.6058e+07	1605.8
Shanghai	2021	11325	26491	1.81084e+07	1810.84
Jiangsu	2001	207	104	2790687	279.069
Jiangsu	2002	225	117	3576289	357.629
Jiangsu	2003	676	246	4838415	483.841
Jiangsu	2004	711	222	5283239	528.324
Jiangsu	2005	1000	489	5294970	529.497
Jiangsu	2006	808	695	7442173	744.217
Jiangsu	2007	1634	1474	1.33526e+07	1335.26
Jiangsu	2008	2776	1695	2.44177e+07	2441.77
Jiangsu	2009	7210	3012	2.40771e+07	2407.71
Jiangsu	2010	7528	3604	2.5619e+07	2561.9
Jiangsu	2011	15285	6850	4.89618e+07	4896.18
Jiangsu	2012	16999	10735	58689818	5868.98
Jiangsu	2013	19439	14243	6.1543e+07	6154.3
Jiangsu	2014	25884	19259	6.99882e+07	6998.82
Jiangsu	2015	23157	22462	7.84376e+07	7843.76
Jiangsu	2016	26383	30880	9.10827e+07	9108.27
Jiangsu	2017
Jiangsu	2018	35009	43959	88085024	8808.5
Jiangsu	2019	40794	47535	87837106	8783.71
Jiangsu	2020	50831	62111	1.17028e+08	11702.8
Jiangsu	2021	55019	71453	1.24711e+08	12471.1
Zhejiang	2001	125	41	720719	72.0719
Zhejiang	2002	276	69	771424	77.1424
Zhejiang	2003	353	177	2230397	223.04
Zhejiang	2004	556	304	2408584	240.858
Zhejiang	2005	838	333	2779731	277.973
Zhejiang	2006	1317	575	4074322	407.432
Zhejiang	2007	1997	582	4.72608e+06	472.608
Zhejiang	2008	2467	982	5041521	504.152
Zhejiang	2009	6301	2790	6.75497e+06	675.497
Zhejiang	2010	3358	2199	6.95699e+06	695.699
Zhejiang	2011	7243	4672	1.14093e+07	1140.93
Zhejiang	2012	10237	5929	13574710	1357.47
Zhejiang	2013	12586	6672	18187699	1818.77
Zhejiang	2014	12163	8439	2.06805e+07	2068.05
Zhejiang	2015	12938	10383	2.71254e+07	2712.54
Zhejiang	2016	13831	12900	3.19284e+07	3192.84
Zhejiang	2017
Zhejiang	2018	19033	19003	40226893	4022.69
Zhejiang	2019	22787	23874	46309629	4630.96
Zhejiang	2020	27058	30818	5.68794e+07	5687.94
Zhejiang	2021	34351	41274	72294877	7229.49
Anhui	2001	6	6	33827	3.3827
Anhui	2002	40	20	178357	17.8357
Anhui	2003	49	26	399906	39.9906
Anhui	2004	11	28	153345	15.3345
Anhui	2005	43	34	348386	34.8387
Anhui	2006	36	36	431276	43.1276
Anhui	2007	72	79	448942	44.8942
Anhui	2008	185	165	370112	37.0112
Anhui	2009	906	410	895473	89.5473
Anhui	2010	938	347	841827	84.1827
Anhui	2011	2289	686	2.58679e+06	258.679
Anhui	2012	3182	1611	3898078	389.808
Anhui	2013	3784	2722	4199537	419.954
Anhui	2014	4994	3775	5.42331e+06	542.331
Anhui	2015	5722	4807	8.70715e+06	870.715
Anhui	2016	6816	7514	1.10808e+07	1108.08
Anhui	2017
Anhui	2018	9199	9263	17961823	1796.18
Anhui	2019	9836	8902	19031542	1903.15
Anhui	2020	13520	13735	2.42501e+07	2425.01
Anhui	2021	17865	15233	31805655	3180.57
Fujian	2001	86	59	1618904	161.89
Fujian	2002	112	60	2175056	217.506
Fujian	2003	243	66	6007384	600.738
Fujian	2004	204	324	4742034	474.203
Fujian	2005	233	434	6.12011e+06	612.011
Fujian	2006	187	423	6.52278e+06	652.278
Fujian	2007	311	407	7.10519e+06	710.519
Fujian	2008	604	208	7.98603e+06	798.603
Fujian	2009	2302	541	6400470	640.047
Fujian	2010	1865	624	8074863	807.486
Fujian	2011	2410	1155	1.10152e+07	1101.52
Fujian	2012	3444	1857	12106266	1210.63
Fujian	2013	3901	2665	1.2233e+07	1223.3
Fujian	2014	4518	3648	1.17737e+07	1177.37
Fujian	2015	4673	4363	12453956	1245.4
Fujian	2016	5914	6443	1.57292e+07	1572.92
Fujian	2017
Fujian	2018	8500	9614	19809358	1980.94
Fujian	2019	10154	12064	21823437	2182.34
Fujian	2020	12302	15120	2.25755e+07	2257.55
Fujian	2021	15006	17417	3.143e+07	3143
Jiangxi	2001	11	5	142175	14.2175
Jiangxi	2002	33	23	132603	13.2603
Jiangxi	2003	45	11	240177	24.0177
Jiangxi	2004	76	17	283581	28.3581
Jiangxi	2005	202	42	356989	35.6989
Jiangxi	2006	138	70	454584	45.4584
Jiangxi	2007	158	82	495388	49.5388
Jiangxi	2008	151	131	550708	55.0708
Jiangxi	2009	434	241	836821	83.6821
Jiangxi	2010	349	203	1.17579e+06	117.579
Jiangxi	2011	561	420	1.43423e+06	143.423
Jiangxi	2012	865	577	2030687	203.069
Jiangxi	2013	1456	967	2.78358e+06	278.358
Jiangxi	2014	2148	1241	3.21423e+06	321.423
Jiangxi	2015	2418	1601	4.24023e+06	424.023
Jiangxi	2016	2799	2076	5.6625e+06	566.25
Jiangxi	2017
Jiangxi	2018	6001	4309	10147616	1014.76
Jiangxi	2019	7459	4946	17953385	1795.34
Jiangxi	2020	8783	8169	2.34054e+07	2340.54
Jiangxi	2021	9086	9296	2.83073e+07	2830.73
Shandong	2001	259	57	1576624	157.662
Shandong	2002	421	157	2008160	200.816
Shandong	2003	589	85	2331377	233.138
Shandong	2004	789	180	4155318	415.532
Shandong	2005	991	247	3.97126e+06	397.126
Shandong	2006	1102	314	4.76346e+06	476.346
Shandong	2007	1491	595	7.12966e+06	712.966
Shandong	2008	2058	777	8.38948e+06	838.948
Shandong	2009	3371	1758	9.84881e+06	984.881
Shandong	2010	3087	1268	1.11334e+07	1113.34
Shandong	2011	5611	2375	1.53643e+07	1536.43
Shandong	2012	6970	3912	17621221	1762.12
Shandong	2013	8106	4667	1.8192e+07	1819.2
Shandong	2014	9775	6883	1.93998e+07	1939.98
Shandong	2015	11527	9569	2.69018e+07	2690.18
Shandong	2016	13983	12298	2.94525e+07	2945.25
Shandong	2017
Shandong	2018	17712	19986	23932572	2393.26
Shandong	2019	11074	18387	19873487	1987.35
Shandong	2020	14146	17307	2.42756e+07	2427.56
Shandong	2021	17170	22209	3.78736e+07	3787.36
河 南	2001	29	16	139710	13.971
河 南	2002	27	15	299668	29.9668
Henan	2003	85	46	349012	34.9012
Henan	2004	193	32	460880	46.088
Henan	2005	141	47	460775	46.0775
Henan	2006	278	78	496144	49.6144
Henan	2007	395	107	663011	66.3011
Henan	2008	581	204	761914	76.1915
Henan	2009	1288	413	1.34846e+06	134.846
Henan	2010	997	328	1.32386e+06	132.386
Henan	2011	1610	589	1363879	136.388
Henan	2012	1812	716	1373208	137.321
Henan	2013	1967	950	1.98087e+07	1980.87
Henan	2014	2075	1306	2.36419e+07	2364.19
Henan	2015	2174	1663	28945135	2894.51
Henan	2016	2743	2868	28514336	2851.43
Henan	2017
Henan	2018	4909	5160	36536923	3653.69
Henan	2019	5233	6469	24056395	2405.64
Henan	2020	6721	7842	2.91567e+07	2915.67
Henan	2021	7543	7941	3.06735e+07	3067.35
Hubei	2001	37	21	84000	8.4
Hubei	2002	105	48	80038	8.0038
Hubei	2003	42	29	73530	7.353
Hubei	2004	103	129	280373	28.0373
Hubei	2005	409	160	142090	14.209
Hubei	2006	359	244	635522	63.5522
Hubei	2007	382	229	1.04837e+06	104.837
Hubei	2008	444	349	1160280	116.028
Hubei	2009	1326	1506	2.40059e+06	240.059
Hubei	2010	886	1201	2781652	278.165
Hubei	2011	1800	1988	3220194	322.019
Hubei	2012	2626	2388	4753622	475.362
Hubei	2013	3351	2888	5563646	556.365
Hubei	2014	3455	3984	6.70127e+06	670.127
Hubei	2015	4232	5992	8.15876e+06	815.876
Hubei	2016	6045	8487	8.26654e+06	826.654
Hubei	2017
Hubei	2018	7539	10060	15836867	1583.69
Hubei	2019	12092	13660	18403954	1840.4
Hubei	2020	13637	18752	1.93393e+07	1933.93
Hubei	2021	15613	24491	2.18592e+07	2185.92
Hunan	2001	54	46	94818	9.4818
Hunan	2002	115	36	123025	12.3025
Hunan	2003	29	44	98713	9.8713
Hunan	2004	51	64	598792	59.8792
Hunan	2005	77	71	204531	20.4531
Hunan	2006	65	121	286501	28.6501
Hunan	2007	117	114	253920	25.392
Hunan	2008	270	189	527086	52.7086
Hunan	2009	1008	527	1.4113e+06	141.13
Hunan	2010	767	490	1.48614e+06	148.614
Hunan	2011	2073	819	3.14618e+06	314.618
Hunan	2012	2306	1066	3694690	369.469
Hunan	2013	2679	1307	7.61678e+06	761.678
Hunan	2014	3318	2424	8.71735e+06	871.735
Hunan	2015	3614	2867	1.15171e+07	1151.71
Hunan	2016	3878	3187	1.32142e+07	1321.42
Hunan	2017
Hunan	2018	5765	7546	10613987	1061.4
Hunan	2019	6214	7647	11518479	1151.85
Hunan	2020	7177	8586	14921045	1492.1
Hunan	2021	7727	10717	2.04507e+07	2045.07
Guangdong	2001	1327	712	5041954	504.195
Guangdong	2002	2254	882	5572067	557.207
Guangdong	2003	2831	1360	9918303	991.83
Guangdong	2004	3955	1407	15358471	1535.85
Guangdong	2005	8268	3197	1.71594e+07	1715.94
Guangdong	2006	14883	3130	2.08881e+07	2088.81
Guangdong	2007	20996	5181	1.97533e+07	1975.33
Guangdong	2008	21185	12579	29913827	2991.38
Guangdong	2009	30864	18991	3.57315e+07	3573.15
Guangdong	2010	26740	31356	6.04643e+07	6046.43
Guangdong	2011	39338	45172	7.36035e+07	7360.35
Guangdong	2012	45449	61400	85195533	8519.55
Guangdong	2013	49691	70733	9.76877e+07	9768.77
Guangdong	2014	58119	89203	1.08575e+08	10857.5
Guangdong	2015	50629	125471	123288580	12328.9
Guangdong	2016	64880	164338	1.55428e+08	15542.8
Guangdong	2017
Guangdong	2018	105541	206134	208509696	20851
Guangdong	2019	122963	230537	220050838	22005.1
Guangdong	2020	131935	271200	2.33584e+08	23358.4
Guangdong	2021	147321	323347	2.45918e+08	24591.8
Guangxi	2001	116	4	40701	4.0701
Guangxi	2002	48	13	54460	5.446
Guangxi	2003	55	14	56664	5.6664
Guangxi	2004	73	21	81799	8.1799
Guangxi	2005	87	29	91788.7	9.17887
Guangxi	2006	50	37	76715.7	7.67157
Guangxi	2007	75	63	88063.6	8.80636
Guangxi	2008	88	57	121836	12.1836
Guangxi	2009	180	210	181695	18.1695
Guangxi	2010	92	195	199155	19.9155
Guangxi	2011	262	240	453742	45.3743
Guangxi	2012	339	317	596971	59.6971
Guangxi	2013	457	403	906869	90.6869
Guangxi	2014	420	458	821633	82.1633
Guangxi	2015	435	528	817294	81.7294
Guangxi	2016	510	1077	1067959	106.796
Guangxi	2017
Guangxi	2018	758	857	1693362	169.336
Guangxi	2019	875	1335	1816093	181.609
Guangxi	2020	972	1268	1.66223e+06	166.223
Guangxi	2021	1534	2482	2.39174e+06	239.174
Hainan	2001	4	1	12047	1.2047
Hainan	2002			3728	0.3728
Hainan	2003			3242	0.3242
Hainan	2004	4		10144	1.0144
Hainan	2005			150	0.015
Hainan	2006	4		186.1	0.01861
Hainan	2007	15		500.5	0.05005
Hainan	2008	8		3934.1	0.39341
Hainan	2009	153	33	60866.6	6.08666
Hainan	2010	54	31	15401.2	1.54012
Hainan	2011	212	92	67689.9	6.76899
Hainan	2012	329	177	102459	10.2459
Hainan	2013	363	331	143249	14.3249
Hainan	2014	390	536	125474	12.5474
Hainan	2015	264	636	125759	12.5759
Hainan	2016	265	675	82803.8	8.28038
Hainan	2017
Hainan	2018	123	560	233930	23.393
Hainan	2019	99	690	81600	8.16
Hainan	2020	117	737	142178	14.2178
Hainan	2021	262	953	322369	32.2369
Chongqing	2001	73	12	170048	17.0048
Chongqing	2002	69	12	216294	21.6294
Chongqing	2003	72	14	181585	18.1585
Chongqing	2004	50	42	262511	26.2511
Chongqing	2005	80	38	513508	51.3508
Chongqing	2006	156	73	556346	55.6346
Chongqing	2007	158	103	566060	56.6061
Chongqing	2008	222	122	1.03397e+06	103.397
Chongqing	2009	549	382	1.57431e+06	157.431
Chongqing	2010	420	320	1.4695e+06	146.95
Chongqing	2011	959	359	3.83428e+06	383.428
Chongqing	2012	1153	658	2008123	200.812
Chongqing	2013	1641	1044	1.52238e+06	152.238
Chongqing	2014	1649	1126	4.58453e+06	458.453
Chongqing	2015	2467	1305	1.3105e+07	1310.5
Chongqing	2016	2469	1639	1.1034e+07	1103.4
Chongqing	2017
Chongqing	2018	4617	4179	12339099	1233.91
Chongqing	2019	3996	4211	13304004	1330.4
Chongqing	2020	4666	5236	1.71786e+07	1717.86
Chongqing	2021	4493	6314	1.92335e+07	1923.35
Sichuan	2001	176	51	1200176	120.018
Sichuan	2002	98	40	405310	40.531
Sichuan	2003	260	53	1766615	176.661
Sichuan	2004	328	186	1576375	157.637
Sichuan	2005	261	91	2235391	223.539
Sichuan	2006	383	264	2.70977e+06	270.977
Sichuan	2007	863	323	3.79608e+06	379.608
Sichuan	2008	854	598	3.91463e+06	391.463
Sichuan	2009	1301	392	5.51635e+06	551.635
Sichuan	2010	1452	417	1.38586e+06	138.586
Sichuan	2011	1965	2958	5.91543e+06	591.543
Sichuan	2012	5054	2393	5895644	589.564
Sichuan	2013	5029	3684	7.30908e+06	730.908
Sichuan	2014	6885	6192	9.96259e+06	996.259
Sichuan	2015	6739	7010	9.94565e+06	994.565
Sichuan	2016	7760	9136	1.06093e+07	1060.93
Sichuan	2017
Sichuan	2018	9570	13203	11588168	1158.82
Sichuan	2019	10508	13595	15748665	1574.87
Sichuan	2020	12591	17326	1.80681e+07	1806.81
Sichuan	2021	14414	19868	2.41834e+07	2418.34
Guizhou	2001	16	23	109841	10.9841
Guizhou	2002	17	20	150929	15.0929
Guizhou	2003	55	37	187819	18.7819
Guizhou	2004	77	98	163959	16.3959
Guizhou	2005	98	84	229843	22.9843
Guizhou	2006	200	126	272267	27.2267
Guizhou	2007	310	172	326937	32.6937
Guizhou	2008	298	274	297622	29.7622
Guizhou	2009	524	431	388102	38.8102
Guizhou	2010	520	399	581453	58.1453
Guizhou	2011	637	423	600096	60.0096
Guizhou	2012	966	652	763092	76.3092
Guizhou	2013	1119	1005	882589	88.2589
Guizhou	2014	1454	1145	1.0618e+06	106.18
Guizhou	2015	1122	1645	999612	99.9612
Guizhou	2016	1122	1891	1.37135e+06	137.135
Guizhou	2017
Guizhou	2018	1811	2709	2098785	209.879
Guizhou	2019	1610	3044	1906597	190.66
Guizhou	2020	1894	3078	2.43982e+06	243.982
Guizhou	2021	2085	3094	2.50063e+06	250.063
Yunnan	2001	48	51	67408	6.7408
Yunnan	2002	46	66	66932	6.6932
Yunnan	2003	140	50	46680	4.668
Yunnan	2004	158	53	61326	6.1326
Yunnan	2005	167	73	60537.8	6.05378
Yunnan	2006	57	93	59702.2	5.97022
Yunnan	2007	245	66	169058	16.9058
Yunnan	2008	79	157	175427	17.5427
Yunnan	2009	250	156	285099	28.5099
Yunnan	2010	110	221	261031	26.1031
Yunnan	2011	271	312	398972	39.8972
Yunnan	2012	409	522	369872	36.9872
Yunnan	2013	359	697	524205	52.4205
Yunnan	2014	390	597	559468	55.9468
Yunnan	2015	337	1027	487188	48.7188
Yunnan	2016	446	898	517995	51.7995
Yunnan	2017
Yunnan	2018	704	1182	958562	95.8562
Yunnan	2019	642	1237	1116216	111.622
Yunnan	2020	768	1426	3.98553e+06	398.553
Yunnan	2021	832	1684	1.59739e+06	159.739
Shaanxi	2001	100	73	380924	38.0924
Shaanxi	2002	159	56	482259	48.2259
Shaanxi	2003	226	111	654643	65.4643
Shaanxi	2004	185	68	946155	94.6155
Shaanxi	2005	395	154	1.03849e+06	103.849
Shaanxi	2006	286	166	1.3441e+06	134.41
Shaanxi	2007	528	212	1.55076e+06	155.076
Shaanxi	2008	473	337	1.65447e+06	165.447
Shaanxi	2009	834	790	1.12775e+06	112.775
Shaanxi	2010	732	466	1.58607e+06	158.607
Shaanxi	2011	1312	1108	2.11859e+06	211.859
Shaanxi	2012	1606	1399	2213523	221.352
Shaanxi	2013	2296	1855	2.18321e+06	218.321
Shaanxi	2014	2077	2551	3.02859e+06	302.859
Shaanxi	2015	2056	2978	3.55625e+06	355.625
Shaanxi	2016	2478	4226	4.69351e+06	469.351
Shaanxi	2017
Shaanxi	2018	2766	6623	3782017	378.202
Shaanxi	2019	3979	7170	6300734	630.073
Shaanxi	2020	4644	8662	5.48683e+06	548.683
Shaanxi	2021	5192	8935	1.00821e+07	1008.21
Gansu	2001	33	3	24245	2.4245
Gansu	2002	3	1	31115	3.1115
Gansu	2003	10	2	29063	2.9063
Gansu	2004	14	12	44571	4.4571
Gansu	2005	48	3	38676.2	3.86762
Gansu	2006	31	33	51257.5	5.12575
Gansu	2007	16	12	50742.2	5.07422
Gansu	2008	38	17	76646.9	7.66469
Gansu	2009	87	21	92087	9.2087
Gansu	2010	114	29	170318	17.0318
Gansu	2011	139	59	206422	20.6422
Gansu	2012	249	109	305916	30.5916
Gansu	2013	220	102	295040	29.504
Gansu	2014	293	197	416450	41.645
Gansu	2015	202	384	496232	49.6232
Gansu	2016	232	429	620541	62.0541
Gansu	2017
Gansu	2018	344	479	957354	95.7354
Gansu	2019	259	476	725500	72.55
Gansu	2020	283	674	816918	81.6918
Gansu	2021	455	887	1.26382e+06	126.382
Qinghai	2001	16	14	4018	0.4018
Qinghai	2002	13	1	10454	1.0454
Qinghai	2003	4		920	0.092
Qinghai	2004	1			0
Qinghai	2005	1	1	1300	0.13
Qinghai	2006	35	1	996	0.0996
Qinghai	2007	33	5	320	0.032
Qinghai	2008	1	1
Qinghai	2009	21	14	516.3	0.05163
Qinghai	2010			214.7	0.02147
Qinghai	2011			3297.9	0.32979
Qinghai	2012	3		3896	0.3896
Qinghai	2013	16	1	10065	1.0065
Qinghai	2014	8	6	11262	1.1262
Qinghai	2015	16	13	55220.5	5.52205
Qinghai	2016	177	94	208856	20.8856
Qinghai	2017
Qinghai	2018	219	163	269830	26.983
Qinghai	2019	171	155	314299	31.4299
Qinghai	2020	199	262	522032	52.2032
Qinghai	2021	145	262	459170	45.917
Ningxia	2001	18	4	6550	0.655
Ningxia	2002	16	14	11547	1.1547
Ningxia	2003	13	5	14072	1.4072
Ningxia	2004		9	13681	1.3681
Ningxia	2005	20	15	44659.8	4.46598
Ningxia	2006	9	5	78760.4	7.87604
Ningxia	2007		10	80345.1	8.03451
Ningxia	2008	29	12	142624	14.2624
Ningxia	2009	43	33	133812	13.3812
Ningxia	2010	18	11	178064	17.8064
Ningxia	2011	115	17	161546	16.1546
Ningxia	2012	125	12	117828	11.7828
Ningxia	2013	208	39	140505	14.0505
Ningxia	2014	69	124	179031	17.9031
Ningxia	2015	64	155	454659	45.4659
Ningxia	2016	193	207	645100	64.5101
Ningxia	2017
Ningxia	2018	183	268	1134899	113.49
Ningxia	2019	251	190	1128680	112.868
Ningxia	2020	379	284	1.31692e+06	131.692
Ningxia	2021	347	350	1.71216e+06	171.216
Xinjiang	2001		1	6329	0.6329
Xinjiang	2002	3	3		0
Xinjiang	2003				0
Xinjiang	2004	5	9	19776	1.9776
Xinjiang	2005	15	3	37200.4	3.72004
Xinjiang	2006	6	4	54840	5.484
Xinjiang	2007	10	3	50100	5.01
Xinjiang	2008	14	3	16888.7	1.68887
Xinjiang	2009	53	64	19594.5	1.95945
Xinjiang	2010	15	9	30637.5	3.06375
Xinjiang	2011	28	23	94443	9.4443
Xinjiang	2012	4	12	2253	0.2253
Xinjiang	2013	56	19	22573.2	2.25732
Xinjiang	2014	52	61	18901.1	1.89011
Xinjiang	2015	157	114	254031	25.4031
Xinjiang	2016	112	138	369177	36.9177
Xinjiang	2017
Xinjiang	2018	178	421	464695	46.4695
Xinjiang	2019	105	122	155832	15.5832
Xinjiang	2020	171	319	97464	9.7464
Xinjiang	2021	151	185	77660.7	7.76607
